# Supplementary material for: Polish medical students facing the pandemic—Assessment of resilience, well-being and burnout in the COVID-19 era
Source: PLoS One. 2022 Jan 24;17(1):e0261652. doi: 10.1371/journal.pone.0261652 (PMC8786167; doi:10.1371/journal.pone.0261652)
Supplement: S2 File — (XLSX) [file pone.0261652.s002.xlsx]

## Sheet: Resilience, burnout, well-being
Consent	Gender	Age	Year of medical school	MBI1	MBI2	MBI3	MBI4	MBI5	MBI6	MBI7	MBI8	MBI9	MBI10	MBI11	MBI12	MBI13	MBI14	MBI15	MBI16	WBI1	WBI2	WBI3	WBI4	WBI5	WBI6	WBI7	RS1	RS2	RS3	RS4	RS5	RS6	RS7	RS8	RS9	RS10	RS11	RS12	RS13	RS14	Czy kiedykolwiek korzystaĹ‚eĹ›/aĹ› z pomocy psychologa lub psychiatry?	Czy kiedykolwiek zaĹĽywaĹ‚eĹ›/Ĺ‚aĹ› leki przepisane przez lekarza psychiatrÄ™?	Czy w okresie studiĂłw zaĹĽywaĹ‚eĹ›/Ĺ‚aĹ› preparaty na uspokojenie (tabletki, zioĹ‚a, itd.) dostÄ™pne w aptece bez recepty?	Czy zauwaĹĽyĹ‚eĹ›/Ĺ‚aĹ› nasilenie stosowania wymienionych w poprzednim pytaniu Ĺ›rodkĂłw w obecnym lub poprzednim roku akademickim?	Czy masz zdiagnozowane zaburzenia psychiczne?	JeĹ›li tak, to czy w okresie pandemii doszĹ‚o do pogorszenia Twojego stanu w zwiÄ…zku z zdiagnozowanymi zaburzeniami?	Jak czas pandemii wpĹ‚ynÄ…Ĺ‚ na TwojÄ… samoocenÄ™?	Czy w trakcie pandemii czÄ™Ĺ›ciej siÄ™gasz po alkohol, papierosy bÄ…dĹş inne uĹĽywki	Czy pandemia i zmiany z niÄ… zwiÄ…zane (ograniczenie kontaktĂłw miÄ™dzyludzkich, obostrzenia rzÄ…dowe, strach przed chorobÄ… itp.) zrodziĹ‚a w tobie potrzebÄ™ siÄ™gniÄ™cia po jakÄ…kolwiek formÄ™ pomocy psychologicznej (konsultacja psychologiczna, konsulta
Tak	Kobieta	powyĹĽej 26 lat	IV
Tak	Kobieta	21-23 lat	IV	5	4	5	3	3	3	1	0	3	0	1	0	3	4	4	1	Tak	Tak	Tak	Nie	Tak	Tak	Nie	5	3	2	5	3	2	3	3	5	5	2	5	6	5	Tak	Tak	Tak	Nie	Tak, zaburzenia lÄ™kowe;	Tak	Negatywnie	Nie	Tak
Tak	Kobieta	21-23 lat	IV	1	2	1	3	5	0	4	0	0	4	5	4	2	0	0	4	Nie	Nie	Nie	Nie	Nie	Nie	Nie	7	6	6	6	6	5	6	5	7	4	5	7	7	6	Nie	Nie	Nie	Nie	Nie	Nie	Nie ma wpĹ‚ywu	Nie	Nie
Tak	Kobieta	21-23 lat	II
Tak	Kobieta	24-26 lat	VI	3	3	1	2	0	4	2	3	2	4	6	2	5	5	3	4	Nie	Tak	Tak	Nie	Nie	Tak	Nie	7	5	3	4	6	6	6	3	3	3	5	5	4	6	Nie	Nie	Nie	Nie	Nie	Nie	Negatywnie	Tak	Nie
Tak	Kobieta	21-23 lat	I	6	5	5	6	3	6	2	1	2	3	6	2	6	4	5	1	Tak	Nie	Tak	Tak	Tak	Tak	Tak	4	2	1	3	1	5	3	6	5	4	2	6	2	3	Tak	Nie	Tak	Tak	Nie	Nie	Negatywnie	Nie	Tak
Tak	Kobieta	18-20 lat	I
Tak	MÄ™ĹĽczyzna	21-23 lat	II
Tak	Kobieta	18-20 lat	I
Tak	MÄ™ĹĽczyzna	21-23 lat	II	4	3	3	4	5	3	3	4	3	3	5	3	4	4	1	4	Tak	Nie	Nie	Nie	Tak	Tak	Nie	4	5	5	6	5	6	6	5	6	6	5	6	7	6	Nie	Nie	Tak	Nie	Nie	Nie	Nie ma wpĹ‚ywu	Tak	Nie
Tak	MÄ™ĹĽczyzna	18-20 lat	I	3	0	1	0	3	6	0	6	6	1	0	0	6	4	6	0	Tak	Nie	Tak	Nie	Nie	Tak	Nie	5	7	4	2	5	5	5	5	5	3	3	6	4	5	Nie	Nie	Nie	Nie	Nie		Nie ma wpĹ‚ywu	Nie	Nie
Tak	MÄ™ĹĽczyzna	21-23 lat	IV	6	5	4	3	4	5	2	3	5	3	5	3	4	4	1	1	Tak	Nie	Tak	Nie	Tak	Tak	Nie															Tak	Tak	Tak	Tak	Tak, zaburzenia zwiÄ…zane ze stresem;	Tak	Negatywnie	Nie	Tak
Tak	Kobieta	18-20 lat	I	5	0	6	5	5	4	5	0	0	6	6	1	6	0	0	4	Tak	Nie	Tak	Nie	Tak	Tak	Nie	6	5	3	6	5	6	5	5	6	5	6	6	7	5	Nie	Nie	Nie	Nie	Nie	Nie	Nie ma wpĹ‚ywu	Nie	Tak
Tak	Kobieta	21-23 lat	II	4	6	4	5	1	3	0	4	6	3	6	0	6	6	5	3	Tak	Nie	Tak	Tak	Tak	Tak	Tak	5	5	1	6	3	4	5	7	7	6	3	7	4	5	Tak	Tak	Tak	Tak	Inne;	Tak	Negatywnie	Tak	Tak
Tak	Kobieta	21-23 lat	III	5	5	6	5	2	1	1	1	1	2	3	0	5	4	3	0	Tak	Nie	Tak	Tak	Tak	Tak	Tak	2	2	2	5	2	3	4	2	6	3	2	6	3	3	Tak	Tak	Tak	Tak	Tak, zaburzenia depresyjne;	Tak	Negatywnie	Tak	Tak
Tak	Kobieta	24-26 lat	VI	2	1	3	2	3	4	0	3	2	2	4	3	5	4	1	2	Tak	Nie	Tak	Nie	Tak	Tak	Nie	4	6	6	6	3	3	2	2	6	6	5	4	6	5	Tak	Nie	Nie		Nie		Negatywnie	Nie	Tak
Tak	MÄ™ĹĽczyzna	21-23 lat	II	1	4	2	3	3	1	1	0	1	3	5	4	6	2	0	3	Nie	Tak	Nie	Nie	Nie	Nie	Nie	5	4	6	4	4	5	5	6	5	3	4	4	4	5	Nie	Nie	Tak	Nie	Nie	Nie	Nie ma wpĹ‚ywu	Nie	Nie
Tak	Kobieta	21-23 lat	II	5	6	6	6	5	4	1	3	4	6	5	3	0	1	2	4	Tak	Tak	Tak	Tak	Tak	Tak	Tak															Nie	Nie	Nie	Nie	Nie	Nie	Nie ma wpĹ‚ywu	Nie	Nie
Tak	Kobieta	18-20 lat	I
Tak	MÄ™ĹĽczyzna	21-23 lat	III	4	3	5	3	5	3	0	2	2	0	0	1	2	3	3	1	Tak	Nie	Tak	Nie	Nie	Tak	Nie	6	3	6	5	5	4	5	3	5	7	5	6	4	5	Nie	Nie	Nie	Nie	Nie	Nie	Nie ma wpĹ‚ywu	Nie	Nie
Tak	Kobieta	21-23 lat	IV
Tak	Kobieta	21-23 lat	V
Tak	Kobieta	18-20 lat	I
Tak	Kobieta	18-20 lat	I	3	1	3	6	3	5	1	5	5	1	4	1	6	4	4	2	Tak	Nie	Tak	Nie	Tak	Tak	Nie	7	6	5	5	6	6	6	2	5	6	3	6	6	6	Nie	Nie	Nie	Nie	Nie	Nie	Nie ma wpĹ‚ywu	Tak	Nie
Tak	Kobieta	24-26 lat	V
Tak	Kobieta	21-23 lat	III	6	6	6	5	0	6	0	5	6	0	0	1	5	6	6	0	Tak	Nie	Tak	Nie	Tak	Tak	Tak	5	2	1	1	1	1	4	2	3	4	1	5	2	3	Tak	Tak	Tak	Tak	Nie	Nie	Negatywnie	Nie	Nie
Tak	Kobieta	21-23 lat	II	6	5	6	3	3	2	5	1	0	5	6	2		2	1	3	Tak	Nie	Tak	Nie	Tak	Tak	Nie	7	5	4	3	5	7	7	3	2	4	2	7	7	5	Tak	Tak	Tak	Tak	Tak, zaburzenia lÄ™kowe;	Tak	Negatywnie	Nie	Nie
Tak	MÄ™ĹĽczyzna	24-26 lat	V	6	5	6	5	3	6	0	5	6	3	3	0	6	6	6	3	Tak	Nie	Tak	Tak	Nie	Tak	Nie	4	4	5	1	5	2	6	5	7	6	1	7	2	4	Nie	Nie	Nie	Nie	Nie		Negatywnie	Nie	Nie
Tak	Kobieta	21-23 lat	II	6	5	6	6	4	3	3	1	2	5	6	6	6	3	2	3	Tak	Tak	Tak	Nie	Nie	Tak	Tak	6	7	1	7	3	7	5		2	4	7	6	7	4	Tak	Tak	Tak	Tak	Nie	Nie	Nie ma wpĹ‚ywu	Nie	Tak
Tak	Kobieta	21-23 lat	III	6	6	6	6	1	6	0	5	6	5	4	1	6	5	6	5	Tak	Nie	Tak	Nie	Tak	Tak	Tak															Nie	Nie	Tak	Nie	Nie	Nie	Nie ma wpĹ‚ywu	Nie	Nie
Tak	MÄ™ĹĽczyzna	21-23 lat	I	6	6	6	6	0	6	0	5	6	3	2	1	6	3	2	0
Tak	MÄ™ĹĽczyzna	21-23 lat	IV	5	4	5	4	6	5	2	3	2	2	5	3	5	3	2	4	Tak	Tak	Tak	Nie	Tak	Tak	Nie	5	6	4	6	4	3	4	2	7	6	3	5	7	6
Tak	Kobieta	21-23 lat	IV	6	6	6	4	4	5	2	4	5	0	3	2	6	4	2	0	Tak	Nie	Tak	Nie	Tak	Tak	Nie	4	3	1	1	2	5	4	4	5	5	3	5	4	4	Nie	Nie	Tak	Nie	Nie		Nie ma wpĹ‚ywu	Nie	Nie
Tak	Kobieta	18-20 lat	I	5	3	5	5	1	6	0	6	6	0	0	0	5	5	6	6	Tak	Nie	Tak	Tak	Tak	Tak	Tak	4	4	6	5	5	3	2	1	5	5	4	5	5	6	Nie	Tak	Nie	Nie	Nie		Nie ma wpĹ‚ywu	Tak	Nie
Tak	Kobieta	21-23 lat	III	2	3	1	1	3	4	1	2	1	3	5	5	5	6	5	3	Tak	Nie	Nie	Nie	Nie	Tak	Nie	7	7	6	6	3	1	7	4	7	7	5	6	7	7	Tak	Nie	Nie	Nie	Nie		Nie ma wpĹ‚ywu	Nie	Nie
Tak	Kobieta	21-23 lat	IV	5	5	5	6	1	6	0	6	6	2	3	1	6	5	5	2	Tak	Tak	Tak	Nie	Tak	Tak	Nie	5	4	6	3	3	4	5	2	2	3	1	4	3	4	Tak	Nie	Tak	Nie	Nie	Nie	Negatywnie	Nie	Nie
Tak	MÄ™ĹĽczyzna	21-23 lat	III	5	3	4	2	4	4	0	4	5	2	3	1	5	6	4	2	Tak	Nie	Tak	Nie	Nie	Tak	Nie	5	2	5	2	5	4	4	3	5	5	2	6	1	5	Tak	Tak	Tak	Nie	Tak, zaburzenia depresyjne;	Tak	Negatywnie	Tak	Tak
Tak	Inna	powyĹĽej 26 lat	VI
Tak	Kobieta	21-23 lat	IV	5	5	4	5	6	4	4	2	5	6	4	3	6	6	4	5	Tak	Tak	Tak	Nie	Tak	Tak	Nie
Tak	Kobieta	21-23 lat	IV	3	2	1	1	5	2	0	0	0	4	5	5	6	0	0	4	Nie	Tak	Tak	Nie	Tak	Tak	Nie															Nie	Nie	Tak	Nie	Nie	Nie	Nie ma wpĹ‚ywu	Nie	Nie
Tak	Kobieta	24-26 lat	IV
Tak	MÄ™ĹĽczyzna	18-20 lat	II	1	4	3	3	6	0	3	0	0	5	5	4	2	0	0	6	Nie	Nie	Nie	Nie	Nie	Tak	Nie															Nie	Nie	Nie	Nie	Nie		Nie ma wpĹ‚ywu	Nie	Nie
Tak	Kobieta	18-20 lat	I	6	5	5	6	2	6	0	6	6	2	1	0	6	6	6	1	Tak	Nie	Tak	Tak	Tak	Tak	Tak	3	2	1	1	1	2	1	4	6	2	1	4	1	3	Tak	Nie	Nie	Nie	Nie		Negatywnie	Nie	Tak
Tak	Kobieta	21-23 lat	IV	5	6	6	6	4	6	3	5	6	0	3	2	6	6	6	3	Tak	Nie	Tak	Tak	Tak	Tak	Tak															Nie	Nie	Tak	Tak	Nie	Tak	Negatywnie	Nie	Nie
Tak	MÄ™ĹĽczyzna	21-23 lat	I	3	3	2	2	6	1	3	0	0	3	5	1	3	1	0	4	Tak	Nie	Tak	Nie	Nie	Tak	Nie	5	6	5	5	4	6	6	5	7	7	5	6	6	6	Nie	Nie	Nie	Nie	Nie	Nie	Nie ma wpĹ‚ywu	Nie	Nie
Tak	MÄ™ĹĽczyzna	18-20 lat	I
Tak	Kobieta	21-23 lat	IV	2	4	4	5	2	3	2	3	3	4	0	0	6	4	0	4	Tak	Tak	Tak	Tak	Nie	Tak	Tak	6	5	5	5	3	6	3	3	5	7	5	4	6	5	Nie	Nie	Nie		Nie		Nie ma wpĹ‚ywu	Nie	Nie
Tak	MÄ™ĹĽczyzna	24-26 lat	VI	6	6	6	6	1	6	0	6	6	5	3	1	6	6	6	3	Tak	Tak	Tak	Nie	Tak	Tak	Nie	5	4	5	3	4	7	5	7	7	7	2	7	4	5	Tak	Tak	Nie	Tak	Tak, zaburzenia lÄ™kowe;	Tak	Negatywnie	Tak	Tak
Tak	Kobieta	24-26 lat	VI	5	3	5	3	5	6	1	5	6	5	1	2	6	4	2	3	Tak	Tak	Tak	Nie	Nie	Tak	Nie	5	3	6	1	2	5	4	5	4	3	1	5	2	5	Nie	Nie	Nie	Nie	Nie	Tak	Negatywnie	Tak	Tak
Tak	Kobieta	21-23 lat	II
Tak	Kobieta	powyĹĽej 26 lat	VI
Tak	Kobieta	18-20 lat	I	5	6	4	3	3	3	1	1	2	2	2	1	3	3	3	2	Tak	Tak	Tak	Nie	Tak	Tak	Tak
Tak	MÄ™ĹĽczyzna	18-20 lat	I	6	6	3	4	2	6	3	6	6	3	6	2	6	0	6	3	Tak	Nie	Tak	Tak	Tak	Tak	Tak
Tak	Kobieta	24-26 lat	V
Tak	Kobieta	18-20 lat	I
Tak	MÄ™ĹĽczyzna	24-26 lat	VI	4	5	5	4	5	6	0	6	6	3	1	1	6	6	6	0	Tak	Tak	Tak	Nie	Tak	Tak	Nie	3	1	3	2	4	4	5	2	1	1	1	7	3	2
Tak	Kobieta	21-23 lat	III	5	5	3	6	6	4	1	0	1	6	6	3	4	0	0	2	Tak	Nie	Tak	Nie	Tak	Tak	Nie	6	7	3	3	5	7	5	7	3	3	2	5	4	5	Nie	Nie	Nie	Nie	Nie	Nie	Negatywnie	Nie	Nie
Tak	Kobieta	18-20 lat	I
Tak	Kobieta	24-26 lat	IV	5	6	6	5	4	5	2	4	1	0	4	0	0	5	4	2	Tak	Tak	Tak	Nie	Tak	Tak	Nie	7	2	5	1	6	6	2	1	7	1	1	7	1	6	Tak	Tak	Tak	Nie	Tak, zaburzenia lÄ™kowe;	Tak	Nie ma wpĹ‚ywu	Nie	Nie
Tak	Kobieta	18-20 lat	II	6	6	6	6	3	6	0	6	6	6	4	2	5	5	5	2	Tak	Tak	Tak	Nie	Tak	Tak	Tak	6	4	4	5	5	7	7	6	5	4	4	6	6	6	Nie	Nie	Nie	Nie	Nie	Nie	Nie ma wpĹ‚ywu	Nie	Nie
Tak	Kobieta	21-23 lat	IV	5	3	4	3	5	5	3	3	4	1	4	2	2	1	3	1	Tak	Tak	Tak	Nie	Tak	Tak	Nie	6	5	2	4	2	4	5	4	5	6	3	5	7	6	Tak	Nie	Tak	Nie	Nie	Nie	Negatywnie	Nie	Tak
Tak	Kobieta	21-23 lat	IV	4	5	1	5	5	3	5	5	5	1	2	2	5	3	2	0	Tak	Nie	Tak	Nie	Tak	Tak	Tak	6	3	2	5	3	4	3	2	2	6	2	6	7	6	Nie	Nie	Tak	Nie	Nie	Nie	Negatywnie	Nie	Nie
Tak	Kobieta	24-26 lat	V	1	3	3	3	5	1	4	5	5	3	4	2	1	2	0	3	Tak	Nie	Nie	Nie	Nie	Nie	Nie	5	5	4	4	6	4	6	3	5	3	4	5	5	5	Nie	Nie	Tak	Nie	Nie		Nie ma wpĹ‚ywu	Nie	Nie
Tak	MÄ™ĹĽczyzna	powyĹĽej 26 lat	V	1	2	2	0	6	1	0	6	3	6	6	3	5	0	0	4	Tak	Nie	Nie	Nie	Nie	Nie	Nie	6	5	6	2	6	4	2	2	6	2	1	6	1	5	Nie	Nie	Nie	Nie	Nie	Nie	Negatywnie	Nie	Nie
Tak	Kobieta	18-20 lat	II	6	6	6	5	4	4	0	6	6	3	5	1	6	6	5	0	Tak	Tak	Tak	Nie	Tak	Tak	Tak	5	3	2	6	5	5	2	5	6	5	5	6	7	5	Nie	Nie	Tak	Tak	Nie		Negatywnie	Nie	Tak
Tak	MÄ™ĹĽczyzna	24-26 lat	IV	5	6	4	5	4	6	2	6	6	4	3	6	5	6	4	2	Tak	Tak	Tak	Nie	Tak	Tak	Nie	6	6	7	7	5	6	7	5	7	5	4	7	4	6	Tak	Tak	Nie	Nie	Tak, zaburzenia depresyjne;	Tak	Nie ma wpĹ‚ywu	Nie	Tak
Tak	Kobieta	18-20 lat	II	5	5	6	4	5	3	2	3	3	4	4	2	3	4	5	3	Tak	Nie	Tak	Nie	Tak	Tak	Tak	6	5	5	5	6	5	5	4	5	5	4	6	5	6	Nie	Nie	Tak	Nie	Nie	Nie	Negatywnie	Nie	Nie
Tak	Kobieta	24-26 lat	VI
Tak	Kobieta	21-23 lat	IV	4	5	3	4	2	4	1	4	4	0	4	3	6	6	5	3	Tak	Tak	Tak	Nie	Tak	Tak	Tak	5	5	5	4	5	6	7	5	7	7	3	6	4	4	Tak	Tak	Nie	Nie	Tak, zaburzenia depresyjne;	Nie	Pozytywnie	Nie	Nie
Tak	Kobieta	18-20 lat	I
Tak	Kobieta	18-20 lat	I	2	2	2	4	6	0	2	0	0	4	4	0	0	0	0	3	Nie	Nie	Tak	Nie	Nie	Tak	Nie	7	6	5	5	5	6	6	5	4	5	5	5	7	6	Tak	Nie	Tak	Nie	Tak, zaburzenia lÄ™kowe;	Nie	Pozytywnie	Tak	Tak
Tak	MÄ™ĹĽczyzna	21-23 lat	II	6	4	5	6	4	5	1	5	6	4	1	0	6	6	6	3	Tak	Tak	Tak	Tak	Tak	Tak	Tak	7	7	6	6	6	7	6	6	7	5	6	7	7	7	Tak	Nie	Tak	Tak	Tak, zaburzenia depresyjne;	Tak	Negatywnie	Nie	Nie
Tak	Kobieta	21-23 lat	IV	3	3	3	5	5	4	0	5	6	6	1	1	5	6	5	6	Tak	Tak	Tak	Nie	Tak	Tak	Tak	6	4	5	5	7	7	5	2	7	5	4	6	6	5	Nie	Nie	Nie	Nie	Nie	Nie	Nie ma wpĹ‚ywu	Nie	Nie
Tak	Kobieta	21-23 lat	III	1	1	2	1	6	1	3	0	0	6	5	4	3	0	0	5	Tak	Tak	Tak	Nie	Nie	Tak	Tak	5	5	5	6	5	5	4	3	6	5	5	6	6	6	Nie	Nie	Tak	Nie	Nie		Nie ma wpĹ‚ywu	Nie	Nie
Tak	Kobieta	21-23 lat	V	5	4	4	3	4	4	2	5	4	4	4	2	6	5	1	2	Tak	Nie	Tak	Nie	Tak	Tak	Nie	6	4	5	6	5	3	3	3	7	6	6	6	6	4	Nie	Nie	Tak	Nie	Nie	Nie	Pozytywnie	Tak	Nie
Tak	Kobieta	21-23 lat	III	6	6	6	4	1	4	1	0	4	1	6	3	4	2	2	2	Tak	Nie	Tak	Nie	Tak	Tak	Tak	4	3	3	4	4	4	5	1	6	4	2	6	4	4	Tak	Tak	Nie	Nie	Tak, zaburzenia zwiÄ…zane ze stresem;	Nie	Pozytywnie	Nie	Nie
Tak	MÄ™ĹĽczyzna	21-23 lat	V
Tak	Kobieta	18-20 lat	I
Tak	Kobieta	21-23 lat	II	3	4	2	4	3	1	2	0	3	3	4	3	2	2	1	3	Nie	Tak	Tak	Nie	Tak	Tak	Tak
Tak	MÄ™ĹĽczyzna	24-26 lat	VI	5	5	6	5	3	6	2	6	6	0	2	2	4	5	4	4	Tak	Nie	Tak	Tak	Tak	Tak	Tak	6	4	3	2	3	7	6	6	5	6	7	7	4	6	Nie	Nie	Tak	Tak	Nie	Tak	Nie ma wpĹ‚ywu	Nie	Tak
Tak	Kobieta	21-23 lat	III	5	4	4	4	2	4	2	4	4	3	3	2	3	4	3	2	Tak	Tak	Tak	Nie	Tak	Tak	Tak	5	5	5	5	5	4	6	4	6	4	4	5	5	4	Nie	Nie	Nie		Nie		Negatywnie	Tak	Nie
Tak	Kobieta	21-23 lat	III	5	5		5	2	6	1	5	5	0	3	2	4	3	6	0	Tak	Nie	Tak	Nie	Tak	Tak	Nie
Tak	Kobieta	21-23 lat	III	5	6	4	5	4	5	1	6	6	3	6	2	1	4	2	2	Tak	Tak	Tak	Nie	Tak	Tak	Tak	5	5	3	6	4	7	5	5	7	6	5	7	7	6	Nie	Nie	Tak	Nie	Nie		Negatywnie	Nie	Nie
Tak	Kobieta	21-23 lat	III	5	5	5		2	5	5	0	2	6	6	2	2	0	0	4	Tak	Nie	Tak	Tak	Tak	Tak	Tak	7	7	2	7	2	7	5	7	7	3	7	7	7	6	Nie	Nie	Tak	Nie	Nie	Nie	Negatywnie	Tak	Tak
Tak	Kobieta	21-23 lat	III
Tak	MÄ™ĹĽczyzna	21-23 lat	V	5	5	3	3	6	4	2	6	6	4	3	6	5	6	1	3	Tak	Tak	Tak	Nie	Nie	Tak	Nie	7	7	5	6	3	2	1	1	7	5	1	6	7	7	Tak	Nie	Nie	Nie	Nie	Nie	Negatywnie	Tak	Tak
Tak	MÄ™ĹĽczyzna	18-20 lat	I	3	4	2	3	6	3	0	3	2	3	0	2	5	4	1	5	Tak	Nie	Nie	Nie	Nie	Nie	Nie
Tak	Kobieta	18-20 lat	I	5	3	3	3	3	5	2	5	5	2	6	1	5	5	2	1	Tak	Nie	Tak	Nie	Tak	Tak	Tak	4	3	3	5	4	4	3	2	7	5	2	6	5	5	Nie	Nie	Tak	Nie	Nie	Tak	Negatywnie	Nie	Tak
Tak	MÄ™ĹĽczyzna	18-20 lat	I	5	5	6	3	3	3	3	4	5	5	6	5	5	3	3	4	Tak	Nie	Tak	Nie	Nie	Tak	Tak	5	5	3	3	5	4	3	2	2	2	3	3	5	5	Tak	Tak	Nie	Nie	Tak, zaburzenia depresyjne;	Nie	Negatywnie	Nie	Nie
Tak	MÄ™ĹĽczyzna	21-23 lat	II	4	5	5	4	5	3	4	4	4	2	4	4	6	6	1	1	Tak	Nie	Tak	Nie	Nie	Tak	Nie	5	6	4	3	5	5	5	5	7	6	3	6	5	5	Nie	Nie	Tak	Tak	Nie	Nie	Pozytywnie	Nie	Nie
Tak	Kobieta	21-23 lat	II	1	4	2	1	3	0	0	0	2	4	6	3	0	4	2	5	Nie	Tak	Nie	Nie	Tak	Tak	Nie
Tak	Kobieta	21-23 lat	IV	3	4	2	3	5	1	3	3	3	4	4	4	1	1	0	3	Nie	Nie	Nie	Nie	Nie	Nie	Nie	6	5	6	6	6	5	4	4	7	7	5	5	7	5	Nie	Nie	Nie	Nie	Nie		Nie ma wpĹ‚ywu	Nie	Nie
Tak	Kobieta	21-23 lat
Tak
Tak	Kobieta	24-26 lat	IV	3	5	5	5	5	1	0	2	2	4	3	3	2	4	1	3	Tak	Nie	Nie	Tak	Tak	Nie	Nie	6	5	4	5	6	6	6	4	7	6	6	6	6	6	Tak	Nie	Nie	Nie	Nie	Nie	Negatywnie	Nie	Tak
Tak	Kobieta	24-26 lat	V
Tak	MÄ™ĹĽczyzna	21-23 lat	III	5	6	6	3	5	6	2	4	5	1	1	1	4	4	5	2	Tak	Tak	Tak	Tak	Nie	Tak	Nie															Nie	Nie	Nie	Nie	Nie	Nie	Nie ma wpĹ‚ywu	Nie	Nie
Tak	Kobieta	18-20 lat	II	2	2	1	1	5	1	1	2	3	5	5	3	3	3	2	4	Nie	Tak	Nie	Tak	Tak	Tak	Nie	5	6	4	6	5	5	5	5	6	5	6	6	5	6	Nie	Nie	Nie	Nie	Nie	Nie	Pozytywnie	Nie	Nie
Tak	Kobieta	24-26 lat	VI	5	5	6	4	2	6	1	6	6	3	1	1	6	6	6	3	Tak	Nie	Tak	Nie	Tak	Tak	Nie	5	4	4	3	2	5	5	3	7	4	3	5	1	5	Nie	Nie	Nie	Nie	Nie	Nie	Nie ma wpĹ‚ywu	Tak	Nie
Tak	Kobieta	21-23 lat	IV	3	3	3	3	4	2	2	2	3	3	3	2	3	2	2	3	Nie	Nie	Nie	Nie	Nie	Tak	Tak
Tak	Kobieta	18-20 lat	II
Tak	Kobieta	18-20 lat	I	6	5	3	4	2	6	4			4	2	1	4	5	5	3	Tak	Nie	Tak	Nie	Tak	Tak	Nie	5	5	1	7	5	4	2	5	4	7	3	6	7	5	Nie	Nie	Nie		Nie		Nie ma wpĹ‚ywu	Nie	Nie
Tak	Kobieta	21-23 lat	V
Tak	Kobieta	21-23 lat	IV	3	2	0	2	3	2	1	0	2	4	6	4	3	2	0	2	Tak	Tak	Tak	Tak	Tak	Tak	Tak															Nie	Nie	Nie	Nie	Nie	Nie	Negatywnie	Tak	Tak
Tak	Kobieta	21-23 lat	IV
Tak	Kobieta	18-20 lat	I	4	3	3	0	6	3	1	3	3	5	6	3	4	3	3	4	Tak	Tak	Nie	Nie	Nie	Tak	Nie	6	6	3	4	6	7	6	5	6	4	5	5	2	7	Nie	Nie	Tak	Nie	Nie	Nie	Nie ma wpĹ‚ywu	Nie	Nie
Tak	MÄ™ĹĽczyzna	18-20 lat	I	5	5	6	6	3	5	3	4	6	5	6	4	5	6	3	5	Tak	Tak	Tak	Tak	Tak	Tak	Tak
Tak	Kobieta	21-23 lat	III	4	2	2	1	3	4	0	3	4	0	4	3	1	5	6	1	Tak	Nie	Tak	Nie	Nie	Tak	Nie	5	2	5	4	3	3	4	2	6	5	4	7	2	4	Nie	Nie	Nie	Nie	Nie	Nie	Negatywnie	Tak	Nie
Tak	Kobieta	24-26 lat	III
Tak	MÄ™ĹĽczyzna	21-23 lat	III
Tak	Kobieta	21-23 lat	IV	3	2	3	6	5	2	3	0	0	3	6	1	5	5	0		Tak	Nie	Tak	Nie	Tak	Tak	Tak															Nie	Nie	Tak	Nie	Nie	Tak	Negatywnie	Tak	Tak
Tak	Kobieta	18-20 lat	I	5	6	6	6	4	5	3	1	2	3	4	1	5	5	2	3	Tak	Nie	Tak	Nie	Tak	Tak	Tak	5	2	1	3	3	5	3	4	5	3	3	4	5	5	Nie	Nie	Tak	Tak	Nie		Negatywnie	Nie	Nie
Tak	Kobieta	18-20 lat	I	4	2	4	4	3	4	2	0	4	4	4	3	2	3	1	4	Tak	Nie	Nie	Nie	Tak	Tak	Nie	7	6	4	6	4	6	5	6	7	5	7	6	7	6	Nie	Nie	Nie	Nie	Nie	Nie	Negatywnie	Tak	Nie
Tak	Kobieta	24-26 lat	VI	6	6	5	6	6	6	0	6	5	4	0	0	6	6	6	4	Tak	Tak	Tak	Nie	Tak	Tak	Nie	5	1	4	1	3	3	4	1	2	3	1	2	3	4	Nie	Nie	Tak	Tak	Nie		Negatywnie	Tak	Tak
Tak	MÄ™ĹĽczyzna	24-26 lat	VI	5	2	1	1	5	5	1	5	6	5	3	3	6	6	6	2	Tak	Tak	Tak	Nie	Nie	Tak	Tak	6	6	6	6	7	6	4	5	6	7	6	6	7	6	Nie	Nie	Nie	Nie	Nie	Nie	Negatywnie	Nie	Nie
Tak	Kobieta	21-23 lat	III	3	5	3	6	6	2	5	0	3	6	6	4	0	4	2	2	Tak	Nie	Tak	Nie	Tak	Tak	Nie	6	5	3	6	6	6	6	5	7	5	4	5	7	6	Nie	Nie	Nie	Nie	Nie	Nie	Pozytywnie	Nie	Nie
Tak	MÄ™ĹĽczyzna	powyĹĽej 26 lat	III	1	2	1	1	2	1	3	2	1	1	2	3	1	2	0	1	Nie	Nie	Nie	Nie	Nie	Tak	Nie															Nie	Nie	Nie	Tak	Nie	Nie	Nie ma wpĹ‚ywu	Nie	Tak
Tak	Kobieta	18-20 lat	I	2	0	0	3	4	1	0	4	4	3	6	4	0	0	5	4	Nie	Nie	Tak	Nie	Nie	Tak	Nie	5	5	6	4	4	7	5	4	7	7	7	4	2	6	Nie	Nie	Nie	Nie	Nie	Nie	Pozytywnie	Nie	Nie
Tak	MÄ™ĹĽczyzna	21-23 lat	III
Tak	MÄ™ĹĽczyzna	21-23 lat	IV	3	2	2	3	4	1	5	4	3	5	5	4	3	1	0	2	Nie	Nie	Tak	Nie	Nie	Tak	Nie															Tak	Nie	Nie	Nie	Nie	Nie	Nie ma wpĹ‚ywu	Nie	Nie
Tak	Kobieta	21-23 lat	III
Tak	MÄ™ĹĽczyzna	21-23 lat	III	3	5	4	4	6	1	4	4	4	5	5	3	3	3	2	6	Nie	Nie	Nie	Nie	Nie	Tak	Nie	7	5	6	6	6	5	7	3	6	7	5	7	6	6	Nie	Nie	Nie	Nie	Nie	Nie	Pozytywnie	Tak	Nie
Tak	Kobieta	21-23 lat	III	5	5	4	6	2	4	1	4	4	3	5	3	4	5	2	1	Tak	Tak	Tak	Nie	Tak	Tak	Tak
Tak	MÄ™ĹĽczyzna	24-26 lat	VI	0	3	5	4	5	1	1	0	2	3	4	2	5	4	0	2	Nie	Nie	Nie	Nie	Nie	Tak	Nie	6	5	6	7	5	5	4	5	7	6	4	6	7	6	Nie	Nie	Nie	Nie	Nie	Nie	Nie ma wpĹ‚ywu	Tak	Nie
Tak	Kobieta	21-23 lat	III	5	5	5	5	4	1	0	3	4	4	2	2	5	5	0	1	Tak	Nie	Tak	Nie	Tak	Tak	Nie															Nie	Nie	Nie	Nie	Nie	Nie	Negatywnie	Nie	Nie
Tak	Kobieta	18-20 lat	I
Tak	Kobieta	24-26 lat	VI	6	5	6	5	3	6	3	6	6	3	4	4	1	6	5	1	Tak	Tak	Tak	Nie	Tak	Tak	Tak	5	6	2	4	5	7	5	5	7	2	2	6	3	5	Nie	Nie	Tak	Nie	Nie		Negatywnie	Nie	Tak
Tak	Kobieta	powyĹĽej 26 lat	VI
Tak	Kobieta	21-23 lat	IV
Tak	Kobieta	21-23 lat	III
Tak	Kobieta	21-23 lat	V
Tak	Kobieta	21-23 lat	III
Tak	Kobieta	24-26 lat	IV	5	6	5	6	3	1	3	4	4	2	6	5	3	6	2	2	Nie	Nie	Tak	Nie	Tak	Tak	Nie
Tak	Kobieta	21-23 lat	III	6	4	3	5	5	4	3	3	4	4	6	4	3	5	4	4	Tak	Tak	Tak	Nie	Tak	Tak	Nie	6	5	5	4	5	6	5	7	7	5	5	7	5	6	Nie	Nie	Tak	Nie	Nie		Nie ma wpĹ‚ywu	Nie	Tak
Tak	MÄ™ĹĽczyzna	21-23 lat	II
Tak	Kobieta	18-20 lat	IV	4	4	5	5	5	5	4	3	3	5	4	5	5	5	5	5	Tak	Tak	Tak	Tak	Tak	Tak	Tak	5	6	6	5	5	5	5	5	5	6	5	6	6	6
Tak	Kobieta	18-20 lat	I	6	6	5	6	4	3	1	2	2	2	3	0	6	4	3	2	Tak	Nie	Tak	Nie	Tak	Tak	Tak	7	7	6	5	6	7	6	4	6	5	2	7	6	6
Tak	Kobieta	24-26 lat	III	0	1	2	2	5	0	3	0	0	5	6	4	0	0	0	0	Nie	Nie	Nie	Nie	Nie	Nie	Nie															Nie	Nie	Nie	Nie	Nie	Nie	Nie ma wpĹ‚ywu	Tak	Nie
Tak	Kobieta	21-23 lat	III
Tak	Kobieta	24-26 lat	IV
Tak	Kobieta	18-20 lat	I	5	4	4	5	5	4	3	3	5	3	3	3	5	4	3	2	Tak	Nie	Tak	Tak	Tak	Tak	Nie	5	4	3	4	3	5	5	4	4	5	3	7	5	5	Tak	Nie	Tak	Nie	Nie	Nie	Nie ma wpĹ‚ywu	Nie	Nie
Tak	Kobieta	21-23 lat	V	2	3	5	5	6	3	1	4	4	4	4	3	4	4	4	2	Tak	Tak	Tak	Nie	Tak	Tak	Nie	6	6	6	7	6	6	7	5	6	7	6	6	6	6	Nie	Nie	Nie	Nie	Nie	Nie	Negatywnie	Tak	Nie
Tak	Kobieta	24-26 lat	VI
Tak	Kobieta	18-20 lat	II
Tak	Kobieta	18-20 lat	I	4	4	5	4	5	4	3	3		5	5	3	5	4	4	3	Nie	Nie	Tak	Nie	Nie	Tak	Nie
Tak	Kobieta	21-23 lat	IV	1	3	2	3	6	0	3	0	1	4	6	3	1	4	2	3	Nie	Nie	Nie	Nie	Nie	Tak	Nie	6	4	5	4	5	6	6	5	4	5	3	7	5	4	Nie	Nie	Nie	Nie	Nie		Pozytywnie	Tak	Nie
Tak	Kobieta	21-23 lat	III
Tak	MÄ™ĹĽczyzna	24-26 lat	V	6	5	6	5	5	6	1	6	6	4	1	1	6	6	6	5	Tak	Nie	Tak	Nie	Nie	Tak	Nie	5	2	5	4	5	2	5	1	5	6	2	6	6	5	Nie	Nie	Tak	Nie	Nie	Nie	Negatywnie	Nie	Tak
Tak	Kobieta	24-26 lat	V
Tak	Kobieta	24-26 lat	V	3	4	5	4	6	0	0	0	2	4	6	4	2	0	0	6	Nie	Tak	Tak	Nie	Nie	Tak	Tak	7	5	5	6	7	7	7	7	7	5	5	6		7	Tak	Tak	Tak	Tak	Tak, zaburzenia lÄ™kowe;	Tak	Negatywnie	Nie	Tak
Tak	MÄ™ĹĽczyzna	21-23 lat	II	3	5	6	6	5	3	2	2	2	5	5	3	3	2	2	3	Tak	Tak	Tak	Nie	Tak	Tak	Tak	5	4	4	4	3	5	4	5	2	4	4	5	4	4	Tak	Nie	Tak	Nie	Tak, zaburzenia lÄ™kowe;	Nie	Nie ma wpĹ‚ywu	Nie	Tak
Tak	Kobieta	18-20 lat	II	6	5	5	5	2	3	0	4	5	4	4	1	5	5	5	3	Tak	Nie	Tak	Nie	Tak	Tak	Nie	4	5	1	2	1	4	2	3	6	3	1	5	4	3	Nie	Nie	Tak	Tak	Nie		Negatywnie	Tak	Tak
Tak	MÄ™ĹĽczyzna	24-26 lat	V	5	5	5	4	4	5	1	5	6	0	5	3	6	6	5	1	Tak	Nie	Tak	Nie	Tak	Tak	Tak															Tak	Tak	Tak	Tak	Tak, zaburzenia depresyjne;	Tak	Pozytywnie	Nie	Nie
Tak	MÄ™ĹĽczyzna	24-26 lat	V	1	1	3	1	6	0	5	2	2	5	6	5	1	1	1	5	Nie	Nie	Nie	Nie	Nie	Nie	Nie	6	6	7	6	5	6	5	6	5	6	6	6	5	5	Nie	Nie	Nie		Nie		Nie ma wpĹ‚ywu	Nie	Nie
Tak	Kobieta	21-23 lat	II
Tak	Kobieta	21-23 lat	III
Tak	Kobieta	24-26 lat	VI
Tak	Kobieta	24-26 lat	V	5	3	6	6	3	6	1	5	6	3	2	3	6	4	5	4	Tak	Tak	Tak	Nie	Tak	Tak	Tak	6	4	4	5	4	4	6	5	1	4	4	4	1	5	Tak	Tak	Tak	Nie	Tak, zaburzenia lÄ™kowe;	Tak	Negatywnie	Nie	Nie
Tak	Kobieta	21-23 lat	IV	1	4	3	3	3	0	2	0	0	2	3	3	0	1	0	0	Nie	Nie	Nie	Tak	Nie	Tak	Nie	5	4	3	5	5	3	4	2	4	6	5	4	4	4	Nie	Nie	Nie	Nie	Nie	Nie	Nie ma wpĹ‚ywu	Nie	Nie
Tak	Kobieta	21-23 lat	III	1	5	4	5	6	3	2	0	0	3	5	3	1	6	0	3	Nie	Nie	Nie	Tak	Tak	Nie	Tak	7	3	4	5	6	6	5	3	7	7	1	6	5	7	Tak	Nie	Nie	Nie	Nie	Nie	Nie ma wpĹ‚ywu	Nie	Nie
Tak	Kobieta	21-23 lat	IV	5	2	5	0	4	5	1	4	5	5	4	1	3	5	5	3	Tak	Nie	Nie	Nie	Nie	Nie	Nie	6	4	3	5	5	6	4	5	6	6	4	6	7	4	Nie	Nie	Nie	Nie	Nie		Nie ma wpĹ‚ywu	Nie	Nie
Tak	Kobieta	21-23 lat	III	4	4	3	6	0	5	1	6	6	1	3	1	6	6	6	1	Tak	Tak	Tak	Nie	Tak	Tak	Nie															Nie	Nie	Nie	Nie	Nie		Negatywnie	Tak	Tak
Tak	Kobieta	21-23 lat	II	4	5	6	4	4	2	1	1	3	3	6	1	5	5	3	2	Nie	Nie	Tak	Nie	Tak	Tak	Nie	7	7	5	6	6	6	6	7	6	6	5	6	6	7	Nie	Nie	Nie	Nie	Nie	Nie	Pozytywnie	Nie	Nie
Tak	Kobieta	powyĹĽej 26 lat	VI	5	3	5	4	6	5	3	3	3	3	1	5	5	5	1	5	Tak	Tak	Tak	Nie	Nie	Tak	Tak	6	6	4	7	7	7	6	6	7	6	6	5	6	6	Tak	Nie	Tak	Nie	Nie	Nie	Nie ma wpĹ‚ywu	Nie	Nie
Tak	Kobieta	21-23 lat	IV
Tak	Kobieta	24-26 lat	V
Tak	Kobieta	21-23 lat	IV
Tak	MÄ™ĹĽczyzna	21-23 lat	V	1	2	4	2	3	2	0	6	6	6	1	4	2	6	2	5	Nie	Nie	Tak	Nie	Nie	Tak	Nie	7	3	2	4	3	6	6	3	6	6	5	2	4	6	Nie	Nie	Tak	Nie	Nie		Nie ma wpĹ‚ywu	Nie	Tak
Tak	MÄ™ĹĽczyzna	24-26 lat	V
Tak	Kobieta	24-26 lat	VI	6	6	6	4	5	6	2	6	6	1	2	1	0	5	5	1	Tak	Tak	Tak	Nie	Tak	Tak	Tak	5	4	5	5	7	6	6	3	5	4	5	5	4	5	Nie	Nie	Nie	Nie	Nie		Negatywnie	Nie	Tak
Tak	Kobieta	21-23 lat	V	1	3	2	2	1	3	3	6	6	2	5	2	5	6	3	2	Tak	Tak	Tak	Nie	Nie	Tak	Nie	6	5	3	3	4	3	3	5	3	3	3	5	4	5	Tak	Nie	Nie	Tak	Nie	Nie	Negatywnie	Nie	Tak
Tak	Kobieta	21-23 lat	V	2	5	5	3	5	2	1	3	3	5	6	5	4	3	1	4	Tak	Nie	Tak	Tak	Nie	Tak	Nie	7	7	6	6	5	6	1	3	6	6	6	7	1	7	Nie	Nie	Nie	Nie	Nie	Nie	Negatywnie	Nie	Tak
Tak	Kobieta	24-26 lat	VI	5	5	6	5	4	6	3	4	5	3	2	1	6	5	5	2	Tak	Nie	Tak	Nie	Tak	Tak	Tak	5	3	4	3	2	5	6	5	2	6	3	5	2	6	Tak	Tak	Tak	Tak	Tak, zaburzenia depresyjne;	Tak	Nie ma wpĹ‚ywu	Nie	Nie
Tak	MÄ™ĹĽczyzna	24-26 lat	III	5	6	5	5	4	5	3	4	4	4	6	3	4	4	2	3	Tak	Nie	Tak	Nie	Tak	Tak	Tak	5	2	4	4	3	6	6	4	4	4	3	5	5	5	Tak	Tak	Tak	Nie	Tak, zaburzenia zwiÄ…zane ze stresem;	Nie	Negatywnie	Nie	Tak
Tak	Kobieta	21-23 lat	II	4	4	2	1	4	4	0	0	3	3	4	3	4	3	0	1	Tak	Nie	Tak	Nie	Tak	Tak	Nie															Nie	Nie	Tak	Nie	Nie	Nie	Negatywnie	Tak	Nie
Tak	MÄ™ĹĽczyzna	18-20 lat	II	3	5	1	3	5	2	5	1	2	5	6	5	2	2	1	4	Tak	Nie	Nie	Nie	Nie	Tak	Nie	5	5	3	4	3	3	3	4	5	5	4	6	6	5	Nie	Nie	Tak	Nie	Tak, zaburzenia zwiÄ…zane ze stresem;	Nie	Nie ma wpĹ‚ywu	Nie	Nie
Tak	MÄ™ĹĽczyzna	24-26 lat	VI	5	5	6	5	2	6	0	5	5	3	2	0	6	6	5	1	Tak	Tak	Tak	Nie	Nie	Tak	Nie	5	2	7	3	3	6	6	5	5	5	4	4	2	6	Nie	Nie	Nie	Nie	Nie	Nie	Nie ma wpĹ‚ywu	Tak	Nie
Tak	Kobieta	21-23 lat	II	3	5	5	5	6	2	5	0	0	6	6	5	3	1	0	1	Nie	Nie	Tak	Nie	Nie	Tak	Tak	7	6	6	5	6	7	7	7	5	5	4	7	7	7	Tak	Nie	Nie	Nie	Nie	Nie	Nie ma wpĹ‚ywu	Nie	Nie
Tak	MÄ™ĹĽczyzna	21-23 lat	III
Tak	MÄ™ĹĽczyzna	18-20 lat	II
Tak	MÄ™ĹĽczyzna	21-23 lat	II
Tak	Kobieta	21-23 lat	II	5	4	4	4	3	5	2	3	3	4	4		6	5	3	0	Tak	Tak	Tak	Tak	Tak	Tak	Tak	2	4	2	2	4	5	5	4	6	3	1	5	6	3	Tak	Tak	Tak	Nie	Tak, zaburzenia lÄ™kowe;	Tak	Negatywnie	Nie	Tak
Tak	Kobieta	21-23 lat	II	4	5	4	5	3	3	2	6	6	3	0	3	6	6	6	6	Tak	Nie	Tak	Nie	Tak	Tak	Nie	6	2	2	2	5	5	5	2	1	5	2	7	2	5	Tak	Tak	Tak	Tak	Tak, zaburzenia depresyjne;	Tak	Negatywnie	Nie	Tak
Tak	MÄ™ĹĽczyzna	24-26 lat	VI
Tak	MÄ™ĹĽczyzna	21-23 lat	IV
Tak	MÄ™ĹĽczyzna	21-23 lat	II	4	5	6	5	3	5	5	1	4	5	3	3	6	6	0	2	Tak	Tak	Tak	Nie	Tak	Tak	Tak
Tak	Kobieta	21-23 lat	III
Tak	Kobieta	24-26 lat	V	6	4	6	6	3	6	4	4	6	5	6	1	6	6	6	3	Tak	Nie	Tak	Nie	Tak	Tak	Tak	6	2	3	2	3	5	5	6	6	5	3	6	2	4	Tak	Nie	Tak	Tak	Nie		Negatywnie	Nie	Tak
Tak	Kobieta	21-23 lat	IV
Tak	MÄ™ĹĽczyzna	21-23 lat	V
Tak	Kobieta	21-23 lat	IV	5	3	5	4	5	3	3	4	4		6	5	4	6	4	3	Tak	Tak	Tak	Tak	Tak	Tak	Tak	5	6	5	4	5	5	6	4	7	6	4	6	6	5	Tak	Tak	Nie	Nie	Tak, zaburzenia depresyjne;	Nie	Pozytywnie	Nie	Nie
Tak	Kobieta	24-26 lat	V	1	0	0	0	6	2	0	6	4	0	0	0	6	6	3	0	Nie	Nie	Nie	Nie	Nie	Nie	Nie	7	4	7	7	7	7	7	2	7	7	7	7	7	6	Tak	Tak	Nie	Nie	Inne;	Tak		Nie	Nie
Tak	Kobieta	24-26 lat	VI	2	2	3	6	4	4	2	5	6	2	4	1	4	4	3	3	Tak	Nie	Tak	Nie	Tak	Tak	Tak	6	3	5	5	6	6	6	2	5	6	4	5	4	5	Tak	Tak	Tak	Tak	Tak, zaburzenia depresyjne;	Tak	Negatywnie	Tak	Tak
Tak	Kobieta	21-23 lat	II	6	3	5	4	3	6	1	6	5	2	5	1	6	5	5	3	Tak	Tak	Tak	Nie	Tak	Tak	Nie	4	4	4	6	3	2	2	2	4	6	4	4	5	4	Tak	Nie	Tak	Tak	Nie		Negatywnie	Tak	Tak
Tak	Kobieta	21-23 lat	III	3	3	2	5	5	2	1	2	2	4	1	1	2	4	4	1	Nie	Nie	Tak	Nie	Tak	Tak	Nie	6	3	5	4	5	5	5	5	7	5	4	6	4	6	Nie	Nie	Nie	Nie	Nie		Negatywnie	Nie	Nie
Tak	Kobieta	21-23 lat	IV
Tak	Kobieta	21-23 lat	IV	3	3	3	2	5	2	2	2	2	3	2	1	3	4	1	3	Tak	Tak	Tak	Nie	Tak	Tak	Nie	2	5	3	5	6	6	6	3	5	6	5	6	6	6	Nie	Nie	Tak	Nie	Nie	Nie	Negatywnie	Nie	Nie
Tak	MÄ™ĹĽczyzna	21-23 lat	III	4	6	6	6	5	4	1	4	6	1	6	4	5	2	4	5	Tak	Nie	Tak	Nie	Tak	Tak	Nie	5	2	1	5	1	7	3	3	7	7	7	7	7	5
Tak	MÄ™ĹĽczyzna	21-23 lat	III	5	6	4	6	1	6	1	1	5	0	4	0	6	6	6	3	Tak	Nie	Tak	Nie	Tak	Tak	Tak	3	1	3	1	4	3	5	4	5	5	1	5	4	4
Tak	Kobieta	18-20 lat	II	5	3	2	3	6	3	0	5	5	4	3	3	5	5	3	4	Tak	Tak	Tak	Nie	Tak	Tak	Nie	6	4	4	4	4	6	5	5	4	3	4	5	3	5	Nie	Nie	Nie	Nie	Nie	Nie	Negatywnie	Tak	Nie
Tak	MÄ™ĹĽczyzna	18-20 lat	III	3	5	3	6	5	3	6	3	5	6	6	6	0	2	3	5	Tak	Nie	Tak	Nie	Tak	Nie	Tak	7	7	5	6	6	7	6	5	7	7	7	6	7	7	Nie	Nie	Nie	Nie	Nie	Nie	Negatywnie	Nie	Nie
Tak	MÄ™ĹĽczyzna	21-23 lat	III	2	1	5		5	1	3	5	5	3	6	2	0	4	1	4	Nie	Nie	Tak	Tak	Nie	Tak	Tak	7	3	2	5	5	6	1	5	7	7	7	6	5	7	Tak	Nie	Nie	Nie	Nie	Nie	Negatywnie	Tak	Nie
Tak	Kobieta	18-20 lat	I	5	3	5	2	2	5	2	0	5	0	2	0	6	5	3	0	Tak	Nie	Tak	Nie	Tak	Tak	Nie	5	3	5	4	5	2	3	1	7	6	1	5	2	5	Tak	Tak	Nie	Nie	Nie		Negatywnie	Tak	Nie
Tak	Kobieta	21-23 lat	VI	3	5		4	6	3	0	6	6	6	0	2	6	6	4	5	Tak	Tak	Tak	Tak	Tak	Tak	Tak															Tak	Nie	Nie	Nie	Nie	Nie	Negatywnie	Tak	Tak
Tak	MÄ™ĹĽczyzna	21-23 lat	III	1	1	1	1	6	1	4	1	1	5	5	5	1	4	1	5
Tak	Kobieta	21-23 lat	III	4	3	3	3	6	1	1	1	2	5	4	2	4	2	2	5	Tak	Tak	Tak	Nie	Tak	Tak	Nie	6	7	5	5	6	7	7	7	6	6	1	6	6	6	Tak	Nie	Tak	Nie	Nie	Nie	Pozytywnie	Tak	Nie
Tak	Kobieta	21-23 lat	III	6	4	5	6	3	4	1	1	2	0	0	0	1	6	3	0	Tak	Tak	Tak	Nie	Tak	Tak	Tak	6	5	2	5	5	5	6	6	7	6	6	7	6	6	Tak	Nie	Tak	Tak	Nie		Pozytywnie	Tak	Nie
Tak	Kobieta	18-20 lat	I	5	5	5	4	5	5	3	4	2	3	5	2	1	1	1	2	Tak	Nie	Tak	Nie	Tak	Tak	Nie	6	3	5	2	5	5	6	5	5	4	2	7	2	5	Tak	Tak	Nie	Tak	Tak, zaburzenia depresyjne;	Tak	Nie ma wpĹ‚ywu	Nie	Tak
Tak	Kobieta	24-26 lat	VI	6	6	6	5	6	6	1	6	6	6	4	2	6	6	6	5	Tak	Tak	Tak	Nie	Tak	Tak	Tak
Tak		21-23 lat	IV	1	3	5	3	2	4	1	3	4	2	3	1	3	5	4	2	Tak	Nie	Tak	Nie	Tak	Tak	Tak	5	2	5	5	3	2	2	5	6	4	1	1	2	2	Nie	Nie	Tak	Nie	Nie		Negatywnie	Tak	Tak
Tak	Kobieta	21-23 lat	III	5	4	5	5	5	3	1	0	5	5	6	0	5	6	4	3	Tak	Nie	Tak	Nie	Tak	Tak	Nie	6	3	6	5	5	4	4	3	6	7	5	5	4	6	Nie	Nie	Nie	Nie	Nie		Pozytywnie	Nie	Nie
Tak	MÄ™ĹĽczyzna	21-23 lat	II	5	5	4	6	1	4	0	6	6	1	1	0	5	5	4	1	Tak	Tak	Tak	Nie	Tak	Tak	Tak															Tak	Nie	Nie	Nie	Tak, zaburzenia osobowoĹ›ci;	Tak	Negatywnie	Nie	Tak
Tak	MÄ™ĹĽczyzna	21-23 lat	III	5	5	5	1	5	5	2	4	6	4	5	2	2	5	5	2	Tak	Nie	Tak	Nie	Nie	Tak	Nie	6	4	2	5	6	6	5	3	5	7	6	6	4	4	Nie	Nie	Nie	Nie	Nie	Nie	Negatywnie	Nie	Tak
Tak	Kobieta	21-23 lat	IV	3	1	1	3	5	2	2	0	2	4	5	4	0	3	0	3	Nie	Nie	Tak	Nie	Tak	Tak	Nie	5	5	3	5	5	7	2	7	7	5	3	6	7	5	Tak	Tak	Tak	Tak	Tak, zaburzenia zwiÄ…zane ze stresem;	Tak	Negatywnie	Tak	Tak
Tak	Kobieta	21-23 lat	III
Tak	Kobieta	21-23 lat	III	2	3	5	3	6	2	1	0	2	3	3	2	5	4	3	2	Tak	Tak	Tak	Nie	Nie	Tak	Tak	6	4	6	4	7	5	4	5	5	4	4	6	6	7	Nie	Nie	Tak	Tak	Nie		Negatywnie	Nie	Nie
Tak	MÄ™ĹĽczyzna	24-26 lat	V
Tak	MÄ™ĹĽczyzna	21-23 lat	III	5	5	6	3	4	6	2	5	3	4	2	1	4	5	6	1	Tak	Tak	Tak	Nie	Tak	Tak	Tak	3	2	6	5	2	3	6	3	3	2	5	7	1	5	Tak	Tak	Nie	Nie	Tak, zaburzenia depresyjne;	Tak	Negatywnie	Tak	Nie
Tak
Tak	Kobieta	18-20 lat	I	6	5	6	2	3	6	4	6	6	1	1	1	5	6	6	1	Tak	Nie	Tak	Nie	Tak	Tak	Nie
Tak	MÄ™ĹĽczyzna	21-23 lat	III	3	0	1	2	5	1	1	1	1	5	6	4	2	1	0	4	Tak	Nie	Tak	Nie	Tak	Tak	Nie	5	5	5	5	5	6	5	5	6	4	5	6	6	5	Nie	Nie	Nie	Nie	Nie	Nie	Negatywnie	Nie	Nie
Tak	Kobieta	18-20 lat	II
Tak	Kobieta	powyĹĽej 26 lat	III	5	5	6	3	4	6	1	5	5	2	4	0	5	5	5	4	Tak	Tak	Tak	Nie	Tak	Tak	Tak	6	3	4	5	3	6	6	3	5	5	3	6	6	6	Tak	Nie	Nie	Nie	Nie	Nie	Negatywnie	Nie	Nie
Tak	Kobieta	21-23 lat	IV
Tak	Kobieta	18-20 lat	I	6	6	6	6	2	6	2	6	6	0	3	1	6	6	6	1	Tak	Tak	Tak	Nie	Tak	Tak	Tak	3	4	1	1	3	4	2	1	1	5	1	7	1	3	Tak	Tak	Tak	Tak	Tak, zaburzenia depresyjne;	Tak	Negatywnie	Tak	Tak
Tak	Kobieta	21-23 lat	IV	2	2	2	3	2	4	0	6	6	1	3	0	5	6	5	1	Tak	Tak	Nie	Nie	Nie	Tak	Nie	6	3	3	3	5	6	1	5	7	7	1	5	6	5	Tak	Nie	Tak	Tak	Nie		Nie ma wpĹ‚ywu	Nie	Nie
Tak	Kobieta	18-20 lat	I	3	3	4	2	5	2	1	1	2	4	4	3	3	1	1	4	Nie	Nie	Tak	Nie	Nie	Tak	Nie	6	4	3	4	5	6	7	7	5	6	3	6	5	6	Nie	Nie	Nie	Nie	Nie	Nie	Nie ma wpĹ‚ywu	Tak	Nie
Tak	Kobieta	24-26 lat	VI
Tak	Kobieta	21-23 lat	V	5	4	4	3	1	5	1	2	4	1	2	1	6	6	5	1	Tak	Nie	Tak	Nie	Tak	Tak	Tak	3	2	2	2	3	3	3	1	2	3	1	4	3	5	Tak	Tak	Nie	Nie	Tak, zaburzenia lÄ™kowe;	Tak	Negatywnie	Tak	Tak
Tak	Kobieta	21-23 lat	II	6	6	6	6	3	5	6	4	6	5	5	1	6	6	6	0	Tak	Nie	Tak	Nie	Tak	Tak	Nie	5	5	2	5	5	7	5	7	7	6	2	7	7	5	Nie	Nie	Nie	Nie	Nie	Nie	Negatywnie	Nie	Tak
Tak	Kobieta	18-20 lat	I	5	5	4	4	4	3	1	0	4	5	5	3	5	1	3	3	Tak	Nie	Tak	Nie	Tak	Tak	Tak	6	3	5	5	6	6	5	4	7	7	4	7	7	6	Nie	Nie	Nie	Nie	Nie		Negatywnie	Nie	Tak
Tak	Kobieta	powyĹĽej 26 lat	III	5	6	4	6	2		0	6	6	0	4	2	5	6	3	1	Tak	Nie	Tak	Nie	Nie	Tak	Nie	3	2	2	2	2	2	3	3	4	5	2	4	3	4	Nie	Nie	Tak	Tak	Nie	Nie	Nie ma wpĹ‚ywu	Nie	Tak
Tak	Kobieta	18-20 lat	II	6	6	6		2	6	1	6	6	2	5	2	5	6	6	1	Tak	Nie	Tak	Nie	Tak	Tak	Tak	2	4	1	1	1	3	1	2	7	5	3	2	1	3	Tak	Tak	Tak	Tak	Tak, zaburzenia depresyjne;	Tak	Negatywnie	Nie	Tak
Tak	Kobieta	21-23 lat	V
Tak	MÄ™ĹĽczyzna	21-23 lat	IV	0	0	0	0	6	0	6	0	0	6	6	6	0	0	0	6
Tak	Kobieta	24-26 lat	V
Tak	Kobieta	24-26 lat	VI
Tak	MÄ™ĹĽczyzna	21-23 lat	II	5	3	3	3	2	2	2	4	4	3	3	3	5	3	2	2	Tak	Nie	Tak	Tak	Tak	Tak	Tak	6	5	5	3	2	5	6	4	3	5	3	6	3	5	Tak	Nie	Tak	Tak	Nie	Nie	Negatywnie	Tak	Tak
Tak	Kobieta	21-23 lat	II	6	5	5	5	2	6	2	5	5	2	3	3	5	5	6	0	Tak	Nie	Tak	Nie	Tak	Tak	Nie	2	2	1	1	1	6	1	6	6	3	1	5	1	2	Tak	Nie	Tak	Nie	Tak, zaburzenia lÄ™kowe;	Tak	Negatywnie	Nie	Tak
Tak	Kobieta	21-23 lat	V	5	2	2	6	6	5	1	4	4	5	3	3	5	6	4	3	Tak	Nie	Nie	Nie	Nie	Tak	Nie	6	4	6	6	6	5	6	3	7	6	4	4	6	6	Nie	Nie	Nie	Nie	Nie	Nie	Nie ma wpĹ‚ywu	Nie	Nie
Tak	Kobieta	21-23 lat	IV	3	3	5	5	3	3	2	4	4	3	4	2	5	5	4	3	Tak	Nie	Nie	Nie	Tak	Tak	Nie
Tak	Kobieta	21-23 lat	IV	5	6	6	6	3	5	1	4	6	1	4	1	6	5	5	1	Tak	Nie	Tak	Nie	Tak	Tak	Tak	5	5	6	5	5	6	5	6	5	5	3	5	5	5	Nie	Nie	Tak	Nie	Nie		Nie ma wpĹ‚ywu	Nie	Nie
Tak	Kobieta	21-23 lat	III	6	5	5	4	3	6	5	0	2	2	2	0	3	4	2	2	Nie	Nie	Tak	Nie	Tak	Tak	Tak	5	5	3	1	5	5	5	4	7	7	2	7	4	5	Nie	Nie	Nie	Nie	Nie		Negatywnie	Nie	Nie
Tak	Kobieta	21-23 lat	IV	6	3	1	6	3	0	0	0	6	6	4	6	6	6	6	0	Tak	Nie	Nie	Tak	Tak	Tak	Nie	7	7	5	7	2	7	6	6	7	7	7	7	7	7	Tak	Nie	Nie	Nie	Nie	Nie	Pozytywnie	Nie	Nie
Tak	Kobieta	24-26 lat	V	6	4	5	4	2	6	0	6	6	1	2	1	6	6	6	0	Tak	Tak	Tak	Nie	Tak	Tak	Tak	2	1	1	1	1	5	2	3	5	2	1	6	1	2	Tak	Tak	Tak	Tak	Tak, zaburzenia depresyjne;	Tak	Negatywnie	Tak	Tak
Tak	MÄ™ĹĽczyzna	21-23 lat	III	5	5	5	5	6	5	3	5	5	2	3	3	5	6	5	2	Tak	Tak	Tak	Nie	Tak	Tak	Nie	6	6	5	7	6	6	7	5	7	7	5	6	3	6	Nie	Nie	Nie	Nie	Nie		Negatywnie	Tak	Tak
Tak	MÄ™ĹĽczyzna	21-23 lat	II	6	5	4	4	5	6	4	0	3	4	4	2	5	6	0	2	Tak	Tak	Tak	Nie	Tak	Tak	Tak	5	6	2	5	6	6	6	6	4	5	5	7	2	5	Nie	Nie	Tak	Nie	Nie		Negatywnie	Nie	Tak
Tak	MÄ™ĹĽczyzna	18-20 lat	I
Tak	MÄ™ĹĽczyzna	24-26 lat	VI	3	4	5	5	4	4	1	2	2	1	1	1	5	5	3	3	Tak	Tak	Tak	Nie	Tak	Tak	Nie
Tak	MÄ™ĹĽczyzna	24-26 lat	III	6	6	2	3	4	1	2	3	4	4	6	3	3	2	2	0	Tak	Tak	Tak	Nie	Tak	Tak	Tak	5	4	2	3	4	7	7	4	4	5	1	5	3	4	Tak	Nie	Tak	Tak	Nie	Nie	Negatywnie	Nie	Tak
Tak	Kobieta	21-23 lat	III	6	6	6	5	4	6	0	6	6	4	1	1	6	6	0	4	Tak	Nie	Tak	Nie	Tak	Tak	Tak															Nie	Nie	Nie	Tak	Nie	Nie	Negatywnie	Nie	Nie
Tak	Kobieta	21-23 lat	III	5	6	6	5	3	5	3	5	5	4	2	0	6	6	2	2	Tak	Tak	Tak	Nie	Tak	Tak	Tak	5	1	2	3	3	3	6	6	6	5	4	7	4	5	Nie	Nie	Nie	Nie	Nie	Nie	Negatywnie	Tak	Nie
Tak	MÄ™ĹĽczyzna	21-23 lat	III	3	2	1	1	5	3	4	3	2	5	4	5	2	3	1	2	Tak	Tak	Tak	Nie	Tak	Tak	Tak	5	5	5	6	5	6	5	3	6	7	5	6	7	5	Nie	Nie	Nie	Nie	Nie	Nie	Negatywnie	Tak	Tak
Tak	Kobieta	21-23 lat	III
Tak	Kobieta	21-23 lat	III	3	5	5	4	5	0	4	1	1	5	5	3	1	1	0	4	Nie	Nie	Nie	Nie	Tak	Tak	Nie	6	6	5	6	6	5	5	6	6	7	5	6	7	6	Nie	Nie	Tak	Nie	Nie	Nie	Nie ma wpĹ‚ywu	Nie	Nie
Tak	MÄ™ĹĽczyzna	21-23 lat	IV	3	5	3	5	5	2	2		5	5	6	5	5	1	1	3	Tak	Tak	Tak	Nie	Tak	Tak	Nie	5	7	3	6	5	6	4	6	7	6	7	6	7	6	Tak	Nie	Nie	Nie	Nie	Nie	Negatywnie	Nie	Tak
Tak	MÄ™ĹĽczyzna	21-23 lat	IV	2	5	2	5	6	0	0	0	0	6	2	5	3	5	0	3	Tak	Tak	Nie	Nie	Nie	Nie	Nie	6	5	5	6	6	6	6	6	6	6	6	6	7	6	Nie	Nie	Tak	Nie	Nie	Nie	Nie ma wpĹ‚ywu	Nie	Nie
Tak	Kobieta	18-20 lat	I	5	4	6	6	4	5	1	4	6	4	4	1	6	6	6	2	Tak	Tak	Tak	Nie	Tak	Tak	Tak
Tak	Kobieta	21-23 lat	IV
Tak	MÄ™ĹĽczyzna	21-23 lat	IV	3	3	5	5	5	3	2	3	3	3	3	2	6	4	3	3	Tak	Tak	Tak	Nie	Nie	Tak	Nie	5	5	6	4	4	3	3	3	6	6	4	4	5	5	Nie	Nie	Tak	Tak	Nie	Nie	Negatywnie	Tak	Tak
Tak	Kobieta	21-23 lat	IV	3	3	5	3	2	2	1	4	4	2	4	2	5	1	2	2	Nie	Nie	Nie	Nie	Tak	Nie	Nie	5	2	3	5	2	3	3	2	4	7	3	4	5	4	Nie	Nie	Nie	Nie	Nie	Nie	Nie ma wpĹ‚ywu	Nie	Nie
Tak	MÄ™ĹĽczyzna	powyĹĽej 26 lat	IV	0	0	0	0	6	0	6	0	0	6	6	6	0	0	0	6	Nie	Nie	Nie	Nie	Nie	Nie	Nie	7	7	7	7	7	7	7	7	7	7	7	7	7	7	Nie	Nie	Nie	Nie	Nie	Nie	Nie ma wpĹ‚ywu	Nie	Nie
Tak	Kobieta	21-23 lat	IV	5	5	5	5	5	5	1	3	5	4	4	1	5	4	4	3	Tak	Nie	Tak	Nie	Nie	Tak	Tak	5	5	3	4	4	4	3	5	4	5	4	4	4	4	Nie	Nie	Nie	Nie	Nie	Nie	Negatywnie	Nie	Nie
Tak	Kobieta	powyĹĽej 26 lat	IV	4	3	5	5	3	3	3	3	3	4	3	2	2	3	3	2	Tak	Tak	Tak	Nie	Tak	Tak	Nie	5	4	3	4	5	6	5	6	5	3	4	6	4	5	Nie	Nie	Nie		Nie		Negatywnie	Nie	Nie
Tak	Kobieta	24-26 lat	IV
Tak	Kobieta	21-23 lat	IV	1	5	1	3	6	0	3	0	0	5	3	1	6	2	0	5	Nie	Nie	Nie	Nie	Tak	Nie	Nie	7	6	6	7	7	7	6	7	7	7	6	7	7	7	Tak	Nie	Tak	Nie	Nie	Nie	Nie ma wpĹ‚ywu	Nie	Nie
Tak	MÄ™ĹĽczyzna	21-23 lat	IV	2	4	5	3	6	2	5	0	2	4	3	4	4	5	3	5	Nie	Nie	Nie	Nie	Nie	Nie	Nie	7	5	6	4	5	4	5	6	7	6	6	7	5	7	Nie	Nie	Nie	Nie	Nie	Nie	Pozytywnie	Nie	Nie
Tak	Kobieta	24-26 lat	IV
Tak	Kobieta	21-23 lat	III	3	5	5	6	6	0	2	5	5	6	6	6	0	3	2	3	Tak	Nie	Tak	Nie	Tak	Tak	Nie	5	4	2	6	4	7	6	2	7	6	3	5	7	4	Nie	Nie	Nie	Tak	Nie		Negatywnie	Nie	Nie
Tak	Kobieta	24-26 lat	V	6	6	6	5	4	6	2	3	4	6	4	4	4	6	6	2	Tak	Tak	Tak	Nie	Tak	Tak	Tak	5	4	2	1	3	5	6	5	4	5	2	5	3	5	Tak	Tak	Tak	Tak	Tak, zaburzenia depresyjne;	Tak	Negatywnie	Nie	Nie
Tak	Kobieta	21-23 lat	IV	2	4	4	1	6	1	2	6	6	5	5	2	4	6	4	5	Tak	Nie	Nie	Nie	Nie	Tak	Nie	6	7	5	7	7	7	3	7	7	7	7	5	7	6	Nie	Nie	Tak	Nie	Nie		Pozytywnie	Tak	Nie
Tak	Kobieta	21-23 lat	IV	3	2	5	4	6	0	1	0	2	5	5	3	1	1	1	2	Nie	Nie	Nie	Nie	Nie	Tak	Nie	6	5	3	3	5	5	6	4	5	5	3	6	6	4	Tak	Tak	Tak	Nie	Nie	Nie	Nie ma wpĹ‚ywu	Tak	Nie
Tak	Kobieta	21-23 lat	II	5	3	4	3	5	3	3	5	5	2	6	3	1	1	1	3	Tak	Nie	Tak	Nie	Tak	Tak	Nie	5	4	5	5	5	5	6	4	5	5	3	5	5	5	Nie	Nie	Nie	Nie	Nie	Nie	Negatywnie	Nie	Nie
Tak	Kobieta	18-20 lat	II	3	3	3	3	4	3	2	4	4	3	5	4	4	4	4	2	Tak	Nie	Tak	Nie	Tak	Tak	Tak	6	5	5	4	3	3	5	2	6	6	2	6	5	6	Tak	Nie	Nie	Nie	Nie	Nie	Nie ma wpĹ‚ywu	Nie	Tak
Tak	Kobieta	21-23 lat	III
Tak	Kobieta	21-23 lat	II	2	4	3	4	4	2	4	2	2	1	1	4	3	4	1	4	Nie	Nie	Nie	Nie	Tak	Nie	Nie	6	5	5	5	5	6	5	6	6	6	5	5	5	6	Nie	Nie	Nie	Nie	Nie	Nie	Nie ma wpĹ‚ywu	Nie	Nie
Tak	Kobieta	21-23 lat	II
Tak	MÄ™ĹĽczyzna	24-26 lat	VI	5	4	6	5	6	5	4	6	6	5	4	4	6	6	5	2	Tak	Tak	Tak	Tak	Tak	Tak	Tak	6	5	5	3	5	5	6	6	6	3	3	6	4	6	Tak	Tak	Tak	Tak	Tak, zaburzenia zwiÄ…zane ze stresem;	Tak	Negatywnie	Tak	Tak
Tak	Kobieta	21-23 lat	II	3	4	4	4	5	3	3	1	2	5	4	4	5	3	2	3	Tak	Tak	Tak	Nie	Tak	Tak	Nie															Nie	Nie	Nie	Nie	Nie	Nie	Nie ma wpĹ‚ywu	Nie	Nie
Tak	Kobieta	21-23 lat	II	4	5	3	4	2	4	3	4	3	3	4	3	3	5	4	3	Tak	Nie	Tak	Nie	Tak	Tak	Tak	5	4	2	5	4	4	4	5	5	3	3	5	4	4	Nie	Nie	Tak	Tak	Nie		Negatywnie	Nie	Nie
Tak	MÄ™ĹĽczyzna	21-23 lat	V
Tak	Kobieta	18-20 lat	III	6	6	6	6	1	5	0	4	5	0	5	2	6	6	5	1	Tak	Tak	Tak	Nie	Tak	Tak	Tak	5	3	2	4	4	5	5	6	5	3	4	6	3	5	Tak	Tak	Tak	Tak	Tak, zaburzenia depresyjne;	Tak	Negatywnie	Nie	Tak
Tak	MÄ™ĹĽczyzna	21-23 lat	III	4	5	2	0	3	2	0	6	6	2	4	5	6	6	6	4	Tak	Nie	Tak	Nie	Tak	Tak	Nie															Tak	Tak	Tak	Nie	Tak, zaburzenia depresyjne;	Tak	Negatywnie	Nie	Nie
Tak	MÄ™ĹĽczyzna	18-20 lat	I	3	2	3	1	5	1	2	4	2	3	2	3	2	1	3	3	Tak	Tak	Nie	Nie	Tak	Tak	Nie															Nie	Nie	Tak	Tak	Nie	Nie	Nie ma wpĹ‚ywu	Nie	Nie
Tak	MÄ™ĹĽczyzna	21-23 lat	IV
Tak	MÄ™ĹĽczyzna	21-23 lat	IV	3	3	4	1	6	1	3	1	1	3	3	2	3	3	2	6	Nie	Tak	Tak	Nie	Nie	Tak	Nie	7	5	6	6	6	7	7	6	7	6	7	7	3	7	Nie	Nie	Nie	Tak	Nie	Nie	Negatywnie	Nie	Nie
Tak	Kobieta	21-23 lat	IV	4	3	5	4	5	6	1	5	5	3	6	3	3	6	4	3	Tak	Tak	Tak	Tak	Tak	Tak	Nie	6	5	3	3	5	5	5	5	6	6	3	7	5	5	Tak	Tak	Nie	Nie	Inne;	Nie	Nie ma wpĹ‚ywu	Tak	Nie
Tak	Kobieta	21-23 lat	II	5	5	6	5	4	5	0	4	5	3	0	0	6	4	2	2	Tak	Tak	Tak	Nie	Tak	Tak	Tak	4	2	3	3	2	6	4	4	5	4	2	5	4	4	Tak	Nie	Tak	Tak	Tak, zaburzenia lÄ™kowe;	Tak	Nie ma wpĹ‚ywu	Tak	Nie
Tak	MÄ™ĹĽczyzna	24-26 lat	VI	5	6	6	6	4	3	2	4	5	2	6	1	6	6	6	2	Tak	Nie	Tak	Tak	Tak	Tak	Tak	6	2	5	5	1	7	6	2	7	7	7	5	5	5	Nie	Nie	Nie	Nie	Nie	Nie	Negatywnie	Tak	Nie
Tak	Kobieta	24-26 lat	V	0	5	0	5	5	3	2	4	4	4	3	3	1	3	0	4	Nie	Tak	Nie	Nie	Tak	Tak	Tak	5	5	3	3	3	5	5	6	7	5	3	5	7	6	Tak	Nie	Tak	Nie	Nie	Nie	Negatywnie	Nie	Nie
Tak	Kobieta	24-26 lat	V
Tak	Kobieta	18-20 lat	II
Tak	Kobieta	21-23 lat	I	5	5	6	5	5	3	0	0	2	3	6	2	4	4	2	0	Tak	Nie	Tak	Nie	Tak	Tak	Nie															Tak	Nie	Tak	Nie	Nie	Nie	Nie ma wpĹ‚ywu	Nie	Nie
Tak	MÄ™ĹĽczyzna	21-23 lat	III	6	6	6	5	4	6	1	6	5	5		4	3	6	6	4	Tak	Tak	Tak	Nie	Tak	Tak	Nie															Tak	Nie	Tak	Tak	Tak, zaburzenia lÄ™kowe;	Tak	Negatywnie	Nie	Tak
Tak	Kobieta	24-26 lat	V	1	1	2	1	3	0	2	3	3	0	3	1	4	4	2	1	Nie	Nie	Tak	Nie	Nie	Tak	Nie	5	4	5	2	4	3	5	3	5	4	2	5	3	5	Nie	Nie	Tak	Nie	Nie		Nie ma wpĹ‚ywu	Tak	Nie
Tak	Kobieta	21-23 lat	IV	0	5	6	1	5	1	0	0	2	0	6	0	2	1	0	0	Nie	Nie	Nie	Nie	Tak	Nie	Nie	7	3	3	3	3	3	5	2	3	5	3	3	3	7	Nie	Nie	Nie	Nie	Nie	Nie	Negatywnie	Nie	Tak
Tak	Kobieta	21-23 lat	V
Tak	Kobieta	18-20 lat	II	4	5	5	4	4	2	0	6	6	2	6	1	1	3	0	0	Tak	Nie	Tak	Nie	Tak	Tak	Nie	6	5	5	7	4	5	7	3	7	5	4	7	7	7	Nie	Nie	Tak	Tak	Nie	Nie	Negatywnie	Nie	Nie
Tak		21-23 lat	II	3	5	3	4	5	0	0	0	0	2	5	0	3	2	0	5	Nie	Nie	Nie	Nie	Tak	Tak	Nie	6	5	3	4	5	5	7	5	7	7	3	5	5	5	Nie	Nie	Nie	Nie	Nie	Nie	Negatywnie	Nie	Tak
Tak	Kobieta	21-23 lat	IV	3	5	3	4	3	3	2	4	4	2	4	2	6	5	4	2	Tak	Nie	Tak	Nie	Tak	Tak	Nie	5	3	3	2	3	3	5	3	7	3	2	6	3	4	Tak	Tak	Tak	Nie	Tak, zaburzenia osobowoĹ›ci;	Tak	Negatywnie	Tak	Tak
Tak	Kobieta	21-23 lat	V	1	3	3	2	4	2	1	1	2	4	3	4	3	6	2	3	Nie	Tak	Nie	Nie	Tak	Tak	Nie	6	7	5	6	4	5	4	4	7	6	5	5	7	6	Nie	Nie	Nie	Nie	Nie	Nie	Nie ma wpĹ‚ywu	Nie	Nie
Tak	Kobieta	21-23 lat	III	4	5	6	5	2	1	0	4	5	2	4	2	6	5	3	2	Tak	Tak	Tak	Tak	Tak	Tak	Tak	4	5	5	2	2	2	3	6	7	5	3	1	2	4	Nie	Nie	Tak	Nie	Nie	Nie	Negatywnie	Nie	Tak
Tak	Kobieta	18-20 lat	I
Tak	Kobieta	18-20 lat	II	6	5	4	6	1	6	0	5	3	0	4	0	6	6	5	6	Tak	Tak	Tak	Tak	Tak	Tak	Tak	4	2	3	1	2	6	4	3	5	4	3	2	1	4
Tak	Kobieta	21-23 lat	III	4	5	5	5	3	4	0	0	4	4	6	4	5	3	1	4	Tak	Nie	Tak	Nie	Nie	Tak	Nie	4	2			5	5	5	5	2	6	1	4	3	5	Tak	Tak	Nie	Nie	Tak, zaburzenia depresyjne;	Tak	Negatywnie	Nie	Tak
Tak	Kobieta	21-23 lat	II	3	3	2	1	4	0	2	0	1	3	3	2	3	3	1	2	Nie	Nie	Nie	Nie	Tak	Tak	Nie	5	5	5	6	5	6	6	5	6	6	5	6	6	6	Tak	Nie	Nie	Nie	Inne;	Nie	Pozytywnie	Nie	Tak
Tak	Kobieta	21-23 lat	I	5	5	5	3	6	4	3	5	6	6	6	5	6	6	6	6
Tak	Kobieta	18-20 lat	II	3	4	2	4	6	2	3	0	3	5	6	4	3	4	2	3	Tak	Nie	Tak	Nie	Tak	Tak	Nie
Tak	MÄ™ĹĽczyzna	18-20 lat	II	5	4	6	0	3	6	3	4	4	1	2	4	4	5	4	1	Tak	Nie	Tak	Tak	Tak	Tak	Tak	6	2	1	3	2	6	6	3	6	5	4	6	5	5	Tak	Tak	Nie	Tak	Tak, zaburzenia depresyjne;	Tak	Negatywnie	Tak	Nie
Tak	MÄ™ĹĽczyzna	21-23 lat	IV	5	5	5	4	3	4	4	1	3	4	5	4	4	5	3	2	Tak	Tak	Tak	Tak	Tak	Tak	Tak	5	6	3	4	3	5	5	3	6	6	4	4	5	4	Nie	Nie	Tak	Nie	Nie	Nie	Negatywnie	Tak	Tak
Tak	Kobieta	21-23 lat	IV	1	2	1	1	6	0	1	0	0	6	6	2	0	0	0	5	Nie	Nie	Nie	Nie	Nie	Nie	Nie	7	7	5	7	7	7	7	6	7	7	7	7	7	7	Nie	Nie	Nie	Nie	Nie	Nie	Pozytywnie	Nie	Nie
Tak	MÄ™ĹĽczyzna	21-23 lat	II	5	1	3	1	5	0	2	4	1	2	4	1	5	1	1	2	Tak	Nie	Tak	Nie	Tak	Tak	Nie
Tak	Kobieta	21-23 lat	III	1	3	6	3	6	0	5	0	0	5	6	5	0	0	0	5	Nie	Nie	Nie	Nie	Tak	Tak	Nie															Nie	Nie	Nie	Nie	Nie	Nie	Pozytywnie	Nie	Nie
Tak	MÄ™ĹĽczyzna	21-23 lat	III	5	2	6	6	3	6	2	6	6	2	3	2	6	6	6	2	Tak	Tak	Tak	Tak	Tak	Tak	Tak	3	1	3	1	2	2	2	2	5	3	2	5	2	3	Tak	Tak	Tak	Tak	Tak, zaburzenia zwiÄ…zane ze stresem;	Tak	Negatywnie	Tak	Tak
Tak	MÄ™ĹĽczyzna	18-20 lat	II	5	6	6	6	0	4	0	5	5	1	2	6	6	6	6	1	Tak	Tak	Tak	Nie	Tak	Tak	Nie	5	7	2	5	6	7	5	4	7	6	7	7	7	5	Nie	Nie	Nie	Nie	Nie	Nie	Nie ma wpĹ‚ywu	Nie	Nie
Tak	Kobieta	21-23 lat	III	5	3	2	0	6	3	0	2	2	5	6	3	1	6	2	5	Tak	Nie	Tak	Nie	Tak	Tak	Nie	7	6	3	3	6	6	4	7	7	6	4	7	5	6	Nie	Nie	Nie	Nie	Nie	Nie	Negatywnie	Nie	Tak
Tak	Kobieta	21-23 lat	II	6	5	4	4	2	6	1	6	6	0	5	1	5	5	6		Tak	Nie	Tak	Tak	Tak	Tak	Nie	3	3	1	4	3	4	4	2	3	7	3	4	4	4	Nie	Nie	Nie	Nie	Nie	Nie	Negatywnie	Tak	Nie
Tak	MÄ™ĹĽczyzna	18-20 lat	II	4	3	5	5	4	4	0	6	6	4	2	1	4	5	3	1	Tak	Nie	Tak	Tak	Tak	Tak	Nie	6	3	3	4	4	2	6	2	7	5	2	7	4	5	Nie	Nie	Nie	Nie	Nie		Negatywnie	Nie	Tak
Tak	MÄ™ĹĽczyzna	18-20 lat	I	3	4	4	3	3	2	0	1	1	0	0	0	0	3	3	0	Nie	Tak	Tak	Nie	Tak	Tak	Nie	6	4	7	6	5	4	5	2	7	7	3	5	3	6	Nie	Nie	Nie	Nie	Nie	Nie	Negatywnie	Nie	Nie
Tak	Kobieta	24-26 lat	VI	6	5	6	5	4	6	2	6	5	3	1	1	6	6	6	2	Tak	Tak	Tak	Tak	Tak	Tak	Nie	6	5	5	6	6	7	4	5	7	3	3	6	4	6	Tak	Tak	Nie	Nie	Tak, zaburzenia depresyjne;	Tak	Negatywnie	Tak	Nie
Tak	Kobieta	21-23 lat	V	5	3	5	5	5	5	0	6	6	2	3	2	4	5	4	1	Tak	Tak	Tak	Nie	Nie	Tak	Nie	7	5	5	5	6	6	7	6	6	5	4	6	6	6	Nie	Nie	Nie	Nie	Nie	Nie	Negatywnie	Nie	Nie
Tak	Kobieta	21-23 lat	II	3	2	5	5	3	2	0	1	1	0	6	1	4	4	2	1	Tak	Tak	Tak	Tak	Tak	Tak	Tak	5	4	2	1	2	4	3	4	4	5	2	5	3	3	Tak	Tak	Nie	Tak	Tak, zaburzenia depresyjne;	Tak	Nie ma wpĹ‚ywu	Nie	Nie
Tak	Kobieta	21-23 lat	IV	6	5	5	4	4	5	3	4	5	4	3	3	4	6	3	3	Tak	Tak	Tak	Nie	Tak	Tak	Nie	6	4	1	2	5	7	4	4	3	1	1	5	3	5	Nie	Nie	Tak	Nie	Nie	Nie	Negatywnie	Nie	Nie
Tak	Kobieta	24-26 lat	VI	3	2	2	3	5	3	1	3	3	2	3	2	5	4	4	2	Nie	Nie	Tak	Nie	Nie	Tak	Nie	6	4	3	5	5	6	4	5	5	7	5	6	7	6	Tak	Tak	Nie	Tak	Tak, zaburzenia depresyjne;	Tak	Negatywnie	Nie	Tak
Tak	Inna	powyĹĽej 26 lat	I	3	0	6	3	1	4	1	6	4	3	6	3	6	1	6	6	Nie	Tak	Nie	Tak	Nie	Tak	Nie	3	7	4	7	2	5	2	7	3	6	7	4	6	7	Tak	Tak	Nie	Tak	Tak, zaburzenia depresyjne;	Tak	Nie ma wpĹ‚ywu	Tak	Nie
Tak	MÄ™ĹĽczyzna	21-23 lat	IV	5	4	4	4	4	6	3	5	6	2	6	5	6	6	6	3	Tak	Tak	Tak	Nie	Nie	Tak	Tak	6	6	3	2	3	3	4	2	2	2	2	6	4	5	Nie	Nie	Nie	Nie	Nie	Nie	Negatywnie	Tak	Tak
Tak	MÄ™ĹĽczyzna	24-26 lat	VI	6	6	5	0	4	6	0	6	6	3	1	2	6	5	4	1	Tak	Tak	Tak	Nie	Tak	Tak	Tak	5	1	3	1	3	2	4	2	2	2	1	3	1	1	Tak	Tak	Nie	Nie	Nie		Nie ma wpĹ‚ywu	Nie	Nie
Tak	MÄ™ĹĽczyzna	21-23 lat	V	4	5	4	4	5	4	2	4	5	4	5	5	4	4	3	3	Tak	Nie	Tak	Nie	Nie	Tak	Nie	5	5	5	5	5	6	5	4	4	5	4	6	6	6	Tak	Nie	Nie		Nie		Negatywnie	Nie	Nie
Tak	Kobieta	21-23 lat	III	5	6	6	5	2	4	1	6	6	0	6	2	2	6	6	0	Tak	Tak	Tak	Nie	Tak	Tak	Tak	5	3	1	1	3	6	5	4	7	4	1	3	2	4	Tak	Nie	Tak	Tak	Nie	Tak	Negatywnie	Tak	Tak
Tak	Kobieta	21-23 lat	III	5	4	5	2	6	4	3	6	6	6	6	4	2	6	6	2	Tak	Tak	Tak	Nie	Tak	Tak	Nie	7	5	5	2	5	6	6	6	4	6	3	5	4	6	Tak	Nie	Tak	Tak	Nie		Negatywnie	Nie	Tak
Tak	MÄ™ĹĽczyzna	24-26 lat	V	5	5	6	6	4	6	0	4	6	2	2	2	6	6	3	1	Tak	Nie	Tak	Nie	Nie	Tak	Tak	5	4	3	5	4	2	5	1	7	5	4	6	6	5	Nie	Nie	Tak	Nie	Nie	Nie	Negatywnie	Nie	Tak
Tak	Kobieta	24-26 lat	V	0	2	2	0	4	0	3	0	0	4	6	3	1	1	0	4	Nie	Nie	Nie	Nie	Tak	Tak	Tak
Tak	Kobieta	18-20 lat	I	5	3	3	4	6	0	4	0	0	4	6	3	4	5	0	3	Nie	Nie	Tak	Nie	Tak	Tak	Nie	7	5	3	6	4	7	5	6	5	7	6	7	7		Nie	Nie	Nie	Nie	Nie	Nie	Negatywnie	Nie	Nie
Tak	Kobieta	21-23 lat	IV	5	5	4	4	5	6	1	6	6	3	4	1	5	4	3	3	Tak	Nie	Tak	Tak	Tak	Tak	Tak	7	4	6	6	5	5	7	3	7	5	5	7	6	7	Tak	Tak	Tak	Tak	Tak, zaburzenia depresyjne;	Nie	Nie ma wpĹ‚ywu	Nie	Nie
Tak	MÄ™ĹĽczyzna	21-23 lat	III	5	5	6	4	3	4	0	3	3	5	6	2	6	4	1	2	Tak	Nie	Tak	Nie	Tak	Tak	Nie	5	6	6	5	6	6	4	7	7	6	4	7	7	6	Nie	Nie	Tak	Nie	Nie		Pozytywnie	Nie	Tak
Tak	Kobieta	21-23 lat	V	1	3	3	2	5	1	5	1	0	5	4	4	2	0	1	4	Nie	Nie	Tak	Nie	Nie	Tak	Nie	6	7	5	6	6	6	5	5	5	5	5	6	7	5	Nie	Nie	Nie	Nie	Nie	Nie	Pozytywnie	Nie	Nie
Tak	Kobieta	18-20 lat	II	2	2	0	0	5	0	3	0	0	6	6	5	2	0	0	5	Nie	Nie	Nie	Nie	Nie	Tak	Nie	6	7	3	6	7	7	5	7	7	5	6	6	7	7	Nie	Nie	Tak	Nie	Nie	Nie	Negatywnie	Nie	Nie
Tak	MÄ™ĹĽczyzna	21-23 lat	II	3	3	4	2	4	2	3	0	1	2	3	1	4	4	1	3	Tak	Nie	Nie	Nie	Nie	Tak	Tak	5	5	3	4	4	5	4	5	5	6	3	4	5	5	Nie	Nie	Nie	Nie	Nie		Nie ma wpĹ‚ywu	Nie	Nie
Tak	MÄ™ĹĽczyzna	24-26 lat	VI	5	4	5	3	3	5	2	5	5	2	1	1	5	6	6	2	Tak	Tak	Tak	Nie	Tak	Tak	Tak	5	4	4	2	4	3	4	4	5	5	4	4	3	5	Tak	Tak	Tak	Nie	Tak, zaburzenia lÄ™kowe;	Tak	Negatywnie	Nie	Tak
Tak	Kobieta	21-23 lat	V
Tak	MÄ™ĹĽczyzna	18-20 lat	II	1	5	3	4	6	1	0	0	0	5	3	1	5	1	1	3	Nie	Nie	Nie	Nie	Tak	Nie	Nie															Nie	Nie	Nie	Nie	Nie	Nie	Pozytywnie	Nie	Nie
Tak	Kobieta	21-23 lat	II
Tak	MÄ™ĹĽczyzna	21-23 lat	IV	2	3	4	5	6	1	5	0	0	4	4	4	4	3	2	3	Nie	Nie	Nie	Nie	Nie	Tak	Nie	6	3	6	6	5	4	7	4	7	7	6	6	7	6	Nie	Nie	Tak	Tak	Nie	Nie	Pozytywnie	Tak	Nie
Tak	MÄ™ĹĽczyzna	18-20 lat	II
Tak	Kobieta	21-23 lat	III	6	6	3	4	3		2	2	4	1	5	2	4	5	3	3	Tak	Tak	Tak	Nie	Tak	Tak	Nie	5	3	2	6	6	3	3	2	6	5	3	7	5	4	Nie	Nie	Tak	Nie	Nie		Negatywnie	Tak	Tak
Tak	MÄ™ĹĽczyzna	21-23 lat	II	2	1	3	2	4	0	3	0	4	4	6	2	0	0	0	4	Nie	Nie	Nie	Nie	Nie	Tak	Nie	5	2	5	5	4	5	2	4	5	5	4	2	6	5	Nie	Nie	Nie	Nie	Nie		Nie ma wpĹ‚ywu	Tak	Nie
Tak	MÄ™ĹĽczyzna	powyĹĽej 26 lat	V	1	1	1	1	5	0	5	3	3	6	4	6	5	5	1	3	Nie	Nie	Nie	Nie	Nie	Tak	Nie															Nie	Nie		Nie	Nie	Nie	Nie ma wpĹ‚ywu	Nie	Nie
Tak	Kobieta	21-23 lat	V	5	0	2	1	5	3	1	0
Tak	Kobieta	21-23 lat	III
Tak	Kobieta	24-26 lat	VI	6	6	6	5	3	6	2	5	6	4	2	1	6	6	6	1	Tak	Tak	Tak	Tak	Tak	Tak	Tak	5	2	2	2	3	5	2	6	6	3	2	4	1	3	Tak	Tak	Tak	Tak	Tak, zaburzenia depresyjne;	Tak	Negatywnie	Nie	Tak
Tak	MÄ™ĹĽczyzna	24-26 lat	V	6	4	2	4	6	3	0	6	4	3	2	0	6	4	4	3	Tak	Nie	Tak	Nie	Nie	Tak	Tak	7	3	7	5	7	3	6	3	5	7	4	7	6	7	Nie	Nie	Nie	Nie	Nie	Nie	Nie ma wpĹ‚ywu	Nie	Nie
Tak	Kobieta	24-26 lat	V	2	1	0	1	6	2	5	5	3	1	1	1	1	4	3	1	Tak	Nie	Nie	Nie	Tak	Nie	Nie	6	3	7	2	6	6	5	6	6	4	2	6	4	5	Nie	Nie	Nie	Nie	Nie	Nie	Nie ma wpĹ‚ywu	Nie	Nie
Tak	Kobieta	21-23 lat	III	4	4	5	5	3	4	1	4	4	4	5	4	4	4	3	4	Tak	Nie	Tak	Nie	Tak	Tak	Tak	5	5	3	2	5	5	5	2	5	5	4	6	4	5	Tak	Tak	Tak	Tak	Tak, zaburzenia depresyjne;	Tak	Negatywnie	Tak	Tak
Tak	MÄ™ĹĽczyzna	21-23 lat	V
Tak	Kobieta	24-26 lat	VI	5	3	3	3	2	6	0	3	6	0	0	0	4	4	4	0	Tak	Nie	Tak	Nie	Nie	Tak	Nie	4	3	5	4	5	5	4	5	5	5	3	6	5	5	Tak	Tak	Nie	Nie	Tak, zaburzenia depresyjne;	Tak	Negatywnie	Tak	Tak
Tak	Kobieta	21-23 lat	III	1	0	2	4	6	1	0	2	2	0	4	6	1	5	2	4	Nie	Nie	Nie	Nie	Tak	Tak	Nie	7	5	5	4	5	6	7	3	6	7	2	6	4	6	Tak	Tak	Tak	Tak	Tak, zaburzenia zwiÄ…zane ze stresem;	Nie	Nie ma wpĹ‚ywu	Nie	Nie
Tak	Kobieta	24-26 lat	VI	6	6	6	6	3	6	3	4	3	3	3	1	6	6	5	3	Tak	Tak	Tak	Nie	Tak	Tak	Tak	5	3	3	3	4	4	6	3	5	3	1	6	3	6	Tak	Tak	Nie	Nie	Tak, zaburzenia depresyjne;	Nie	Nie ma wpĹ‚ywu	Tak	Nie
Tak	MÄ™ĹĽczyzna	21-23 lat	IV	6	5	5	5	3	5	1	6	6	1	2	4	6	6	6	1	Tak	Tak	Tak	Nie	Tak	Tak	Nie	3	4	2	3	5	6	5	1	6	6	1	5	3	3	Tak	Tak	Nie	Nie	Tak, zaburzenia zwiÄ…zane ze stresem;	Tak	Negatywnie	Tak	Nie
Tak	MÄ™ĹĽczyzna	powyĹĽej 26 lat	V	6	6	5	5	6	5	5	5	6	6	1	1	5	6	6	0	Tak	Nie	Tak	Tak	Tak	Tak	Tak	7	3	6	2	7	7	6	7	7	1	4	6	2	7	Tak	Tak	Nie	Nie	Nie	Nie	Negatywnie	Tak	Nie
Tak	Kobieta	24-26 lat	II	3	2	3	4	5	1	0		2	3	4	4	1	4	4	2	Tak	Nie	Nie	Tak	Nie	Tak	Tak
Tak	MÄ™ĹĽczyzna	21-23 lat	III
Tak	Kobieta	21-23 lat	III
Tak	MÄ™ĹĽczyzna	21-23 lat	IV
Tak	Kobieta	21-23 lat	IV	6	3	4	2	2	3	0	0	3	4	6	4	5	3	0	2	Tak	Tak	Tak	Nie	Tak	Tak	Nie															Tak	Nie	Nie	Nie	Tak, zaburzenia depresyjne;	Tak	Negatywnie	Nie	Tak
Tak	MÄ™ĹĽczyzna	18-20 lat	I	5	3	3	4	2	0	2	4	2	1	4	2	3	4	0	3	Nie	Nie	Tak	Nie	Tak	Tak	Nie
Tak	MÄ™ĹĽczyzna	21-23 lat	III	4	2	3	5	5	5	1	5	5	2	2	1	6	6	3	4	Tak	Nie	Tak	Nie	Nie	Tak	Nie	7	5	7	7	5	6	6	3	7	7	7	7	4	5	Nie	Nie	Nie	Nie	Nie		Nie ma wpĹ‚ywu	Nie	Tak
Tak	Kobieta	21-23 lat	III
Tak	Kobieta	21-23 lat	V	3	4	5	3	4	3	2	5	3	3	1	2	3	4	4	2	Tak	Tak	Nie	Nie	Nie	Nie	Nie	6	4	5	6	5	4	3	3	6	6	4	6	4	5	Nie	Nie	Nie	Nie	Nie		Nie ma wpĹ‚ywu	Nie	Nie
Tak	Kobieta	21-23 lat	VI	6	6	4	5	4	6	0	4	1	1	0	0	6	6	5	2	Tak	Tak	Tak	Nie	Nie	Tak	Nie	5	2	4	3	5	5	3	2	1	2	2	5	2	3	Nie	Nie	Tak	Tak	Nie	Nie	Negatywnie	Nie	Nie
Tak	Kobieta	21-23 lat	IV	3	6	5	5	5	5	0	2	3	3	6	4	3	3	2	5	Tak	Tak	Tak	Nie	Tak	Tak	Nie	6	5	3	5	6	7	6	5	7	7	5	6	7	6	Nie	Nie	Tak	Tak	Nie	Nie	Negatywnie	Nie	Tak
Tak	Kobieta	21-23 lat	V	3	5	3	2	5	1	2	1	2	3	5	4	2	3	3	1	Nie	Tak	Nie	Nie	Nie	Tak	Tak	7	6	6	7	5	4	3	4	6	7	6	6	7	6	Nie	Nie	Tak	Nie	Nie	Nie	Nie ma wpĹ‚ywu	Nie	Nie
Tak	MÄ™ĹĽczyzna	24-26 lat	VI	5	5	5	4	4	6	4	6	6	5	5	2	5	6	6	4	Tak	Tak	Tak	Tak	Tak	Tak	Nie	6	4	6	4	6	6	5	6	5	6	4	6	6	7	Nie	Nie	Nie	Nie	Tak, zaburzenia osobowoĹ›ci;	Nie	Nie ma wpĹ‚ywu	Nie	Nie
Tak	Kobieta	18-20 lat	I	5	5	6	4	3	6	0	6	6	2	2	0	6	5	4	2	Tak	Tak	Nie	Nie	Tak	Tak	Nie															Nie	Nie	Nie	Nie	Nie	Nie	Nie ma wpĹ‚ywu	Nie	Tak
Tak	Kobieta	21-23 lat	IV	3	2	5	1	2	5	0	3	3	1	1	0	5	5	4	2	Tak	Tak	Tak	Nie	Nie	Tak	Nie	4	2	3	2	4	5	3	3	4	4	2	6	2	4	Nie	Nie	Nie	Nie	Nie		Negatywnie	Nie	Tak
Tak	Kobieta	24-26 lat	III	5	6	5	6	4	5	1	5	6	2	4	2	5	6	4	2	Tak	Tak	Tak	Nie	Nie	Tak	Tak	5	3	2	5	4	4	5	3	5	5	3	4	4	4	Nie	Nie	Tak	Nie	Nie	Nie	Negatywnie	Nie	Tak
Tak	Kobieta	24-26 lat	V	1	0	0	0	5	0	5	0	0	5	6	5	1	0	0	3	Nie	Nie	Tak	Nie	Nie	Tak	Tak	6	7	4	6	6	7	7	7	7	5	7	6	7	6	Nie	Nie	Nie	Nie	Nie		Pozytywnie	Nie	Nie
Tak	Kobieta	18-20 lat	II	5	4	5	3	3	4	2	6	6	3	4	2	3	4	5	3	Tak	Tak	Tak	Nie	Tak	Tak	Tak
Tak	Kobieta	21-23 lat	IV	3	3	1	1	6	2	5	5	6	6	6	5	6	6	6	6	Nie	Tak	Tak	Nie	Tak	Tak	Nie	7	6	7	1	6	6	7	7	6	5	2	5	3	6	Tak	Nie	Tak	Tak	Inne;	Tak	Negatywnie	Nie	Tak
Tak	MÄ™ĹĽczyzna	24-26 lat	VI	5	4	4	5	1	6	2	5	6	1	4	0	5	5	5	1	Tak	Tak	Tak	Nie	Tak	Tak	Nie	5	1	1	1	1	1	1	1	6	5	1	6	1	4	Tak	Tak	Nie	Nie	Tak, zaburzenia depresyjne;	Tak	Negatywnie	Tak	Tak
Tak	MÄ™ĹĽczyzna	21-23 lat	III	2	1	1	1	5	2	5	2	1	5	5	4	2	2	1	5	Nie	Tak	Tak	Nie	Tak	Tak	Nie	5	6	5	5	4	5	5	3	6	4	4	5	4	5	Nie	Nie	Nie	Nie	Nie	Nie	Negatywnie	Nie	Tak
Tak	MÄ™ĹĽczyzna	18-20 lat	II	5	6	6	6	3	3	0	2	0	0	4	0	6	6	6	0	Nie	Tak	Tak	Nie	Tak	Tak	Tak	7	1	6	1	5	2	6	1	5	6	1	7	1	7	Tak	Tak	Nie	Nie	Tak, zaburzenia lÄ™kowe;	Nie	Pozytywnie	Tak	Nie
Tak	MÄ™ĹĽczyzna	21-23 lat	V	3	5	2	5	6	2	6	6	6	6	6	5	3	4	2	5	Nie	Tak	Nie	Nie	Nie	Tak	Nie	4	6	4	2	5	6	6	5	7	7	5	6	5	6	Tak	Tak	Tak	Nie	Tak, zaburzenia osobowoĹ›ci;	Tak	Nie ma wpĹ‚ywu	Tak	Nie
Tak	MÄ™ĹĽczyzna	21-23 lat	III	3	4	3	3	5	3	6	4	6	1	4	1	6	5	3	1	Tak	Tak	Tak	Nie	Nie	Tak	Tak	6	5	7	5	6	2	3	2	3	5	3	5	1	5	Tak	Nie	Nie	Nie	Nie	Tak	Negatywnie	Nie	Tak
Tak	Kobieta	21-23 lat	IV	4	2	6	1	5	2	1	1	2	3	2	0	4	6	6	1	Tak	Nie	Tak	Tak	Tak	Tak	Tak	6	3	3	1	1	7	7	7	7	1	1	7	1	6	Tak	Tak	Nie	Nie	Tak, zaburzenia depresyjne;	Tak	Negatywnie	Nie	Tak
Tak	MÄ™ĹĽczyzna	21-23 lat	V	4	5	4	5	5	2	2	0	1	5	5	3	0	4	0	2	Tak	Nie	Tak	Nie	Tak	Tak	Tak															Nie	Nie	Nie	Nie	Nie		Nie ma wpĹ‚ywu	Tak	Nie
Tak	MÄ™ĹĽczyzna	24-26 lat	V	2	2	0	3	5	0	4	1	0	3	3	2	5	1	1	3	Nie	Nie	Nie	Nie	Nie	Nie	Nie	6	5	6	5	5	5	6	3	7	7	5	6	6	6	Tak	Nie	Tak	Nie	Nie	Nie	Pozytywnie	Nie	Nie
Tak	Kobieta	21-23 lat	II	3	5	5	3	1	1	0	3	4	0	1	0	0	6	2	2	Nie	Nie	Tak	Nie	Nie	Tak	Nie	5	2	3	5	4	4	5	3	6	7	1	7	3	6	Nie	Nie	Nie	Nie	Nie	Nie	Nie ma wpĹ‚ywu	Nie	Nie
Tak	MÄ™ĹĽczyzna	18-20 lat	II
Tak	MÄ™ĹĽczyzna	24-26 lat	V	6	6	5	6	2	6	0	6	6	3	0	0	6	6	6	0	Tak	Nie	Tak	Nie	Tak	Tak	Nie	3	3	1	5	1	2	3	4	7	3	1	6	1	1	Tak	Tak	Tak	Nie	Tak, zaburzenia depresyjne;	Nie	Nie ma wpĹ‚ywu	Nie	Nie
Tak	MÄ™ĹĽczyzna	21-23 lat	V	0	2	5	2	6	0	4	6	6	2	1	0	5	6	0	3	Nie	Nie	Tak	Nie	Nie	Tak	Nie	6	7	3	5	5	6	6	4	6	5	7	3	7	5	Tak	Tak	Nie	Nie	Tak, zaburzenia depresyjne;	Tak	Negatywnie	Nie	Nie
Tak	Kobieta	24-26 lat	VI	6	5	6	6	4	6	1	6	6	4	1	2	6	6	6	3	Tak	Tak	Tak	Nie	Tak	Tak	Tak	6	5	3	2	6	7	6	7	7	6	3	6	5	6	Tak	Tak	Tak	Nie	Nie	Nie	Nie ma wpĹ‚ywu	Nie	Nie
Tak	MÄ™ĹĽczyzna	21-23 lat	IV	5	5	5	5	5	5	0	5	6	2	4	5	3	5	2	3	Tak	Nie	Tak	Tak	Tak	Tak	Nie	6	6	6	6	6	5	7	4	7	7	7	7	7	7	Nie	Nie	Nie	Nie	Nie	Nie	Pozytywnie	Nie	Nie
Tak	Kobieta	21-23 lat	III	6	6	6	6	4	5	2	3	5	6	4	6	5	5	5	2	Tak	Tak	Tak	Tak	Tak	Tak	Tak	5	6	3	2	2	7	4	6	5	3	2	5	3	4	Tak	Tak	Tak	Tak	Tak, zaburzenia lÄ™kowe;	Tak	Negatywnie	Tak	Tak
Tak	MÄ™ĹĽczyzna	18-20 lat	I	2	3	1	0	3	2	0	1	3	0	6	0	3	5	2	3	Tak	Tak	Tak	Nie	Tak	Tak	Tak	5	1	5	1	5	2	4	2	5	7	1	5	4	5	Tak	Tak	Nie	Nie	Tak, zaburzenia depresyjne;	Tak	Negatywnie	Tak	Tak
Tak	MÄ™ĹĽczyzna	21-23 lat	VI	2	4	2	0	5	0	0	0	3	5	3	5	4	5	0	4	Nie	Nie	Tak	Nie	Tak	Tak	Nie	7	4	4	5	4	4	5	5	2	4	2	5	5	7	Tak	Tak	Tak	Nie	Tak, zaburzenia depresyjne;	Tak	Negatywnie	Tak	Tak
Tak	Kobieta	21-23 lat	III
Tak	Kobieta	21-23 lat	III	4	3	6	5	3	4	0	1	3	2	4	2	6	6	2	0	Tak	Nie	Tak	Nie	Tak	Tak	Tak															Nie	Nie	Nie	Nie	Nie	Nie	Negatywnie	Nie	Nie
Tak	Kobieta	24-26 lat	III
Tak	Kobieta	21-23 lat	III	3	4	5	5	2	0	0	0	0	2	5	2	3	5	1	2	Nie	Nie	Tak	Nie	Tak	Tak	Tak															Nie	Nie	Nie	Nie	Nie	Nie	Nie ma wpĹ‚ywu	Nie	Nie
Tak	MÄ™ĹĽczyzna	18-20 lat	II	5	3	2	2	3	2	3	3	3	3	3	2	5	4	1	4	Tak	Nie	Tak	Nie	Tak	Nie	Nie	5	6	6	6	5	5	5	3	5	7	5	7	7	7	Nie	Nie	Nie		Nie		Nie ma wpĹ‚ywu	Tak	Nie
Tak	Kobieta	24-26 lat	V	1	1	1	3	5	0	2	5	5		6	6	0	5	4	2	Nie	Nie	Tak	Tak	Nie	Tak	Nie	6	7	5	6	7	7	5	5	7	6	4	4	5	5	Tak	Tak	Nie	Nie	Tak, zaburzenia lÄ™kowe;	Nie	Pozytywnie	Nie	Nie
Tak	Kobieta	21-23 lat	III
Tak	Kobieta	21-23 lat	III	5	5	5	5	0	6	0	6	6	0	0	0	6	5	6	0	Tak	Tak	Tak	Nie	Tak	Tak	Tak	2	1	1	1	1	1	1	1	1	3	1	5	4	2	Tak	Tak	Tak	Tak	Tak, zaburzenia depresyjne;	Nie	Negatywnie	Tak	Tak
Tak	Kobieta	21-23 lat	III
Tak	Kobieta	21-23 lat	V	5	4	6	3	2	3	1	4	3	3	4	4	3	4	1	1	Tak	Nie	Tak	Nie	Tak	Tak	Tak	5	4	3	3	2	5	4	5	5	6	2	3	4	5	Nie	Nie	Nie	Nie	Nie		Negatywnie	Nie	Tak
Tak	Kobieta	21-23 lat	I
Tak	Kobieta	24-26 lat	V	4	4	4	1	4	0	2	2	1	3	5	3	1	4	2	2	Nie	Tak	Tak	Nie	Tak	Tak	Nie	6	3	3	3	5	5	5	5	3	4	1	5	4	5	Nie	Nie	Tak	Nie	Nie	Nie	Nie ma wpĹ‚ywu	Tak	Nie
Tak	Kobieta	18-20 lat	I	5	4	3	4	3	4	4	0	5	0	5	5	0	6	6	1	Tak	Tak	Tak	Nie	Tak	Tak	Tak
Tak	Kobieta	powyĹĽej 26 lat	V	6	6	6	6	6	6	0	5	6	5	6	0	6	5	6	5	Tak	Nie	Tak	Nie	Tak	Tak	Tak															Tak	Tak	Tak	Nie	Tak, zaburzenia lÄ™kowe;	Nie	Nie ma wpĹ‚ywu	Tak	Nie
Tak	Kobieta	21-23 lat	V
Tak	Kobieta	21-23 lat	V	6	5	5	4	2	6	1	5	6	1	5	2	6	6	6	3	Tak	Nie	Tak	Tak	Tak	Tak	Tak	5	2	2	2	5	6	5	3	7	3	1	5	1	6	Tak	Tak	Tak	Tak	Tak, zaburzenia depresyjne;	Tak	Negatywnie	Tak	Tak
Tak	MÄ™ĹĽczyzna	24-26 lat	V
Tak	Kobieta	21-23 lat	IV	3	3	5	2	5	1	0	4	4	3	3
Tak	Kobieta	24-26 lat	V	5	5	4	2	0	3	1	4	5	0	1	0	1	6	3	0	Tak	Tak	Tak	Nie	Nie	Tak	Tak	2	1	1	1	1	5	1	5	5	5	1	6	1	1	Nie	Nie	Nie	Nie	Nie		Negatywnie	Nie	Nie
Tak	Kobieta	24-26 lat	V	5	4	5	5	3	5	3	5	5	3	4	2	5	5	3	2	Tak	Nie	Nie	Nie	Nie	Tak	Nie	5	5	3	5	5	3	5	5	6	5	3	6	7	6	Tak	Nie	Tak	Nie	Nie	Nie	Negatywnie	Nie	Nie
Tak	Kobieta	24-26 lat	V	0	5	4		5	4	0	5		3	3	3	5	5	4	3	Nie	Nie	Tak	Nie	Tak	Tak	Nie	7	3	4	5	5	3	7	1		7	4	4	7	7	Nie	Nie	Tak	Nie	Nie		Negatywnie	Tak	Nie
Tak	MÄ™ĹĽczyzna	24-26 lat	V	1	3	2	2	5	0	2	0	0	4	2	2	3	0	0	3	Nie	Nie	Nie	Nie	Tak	Tak	Nie	6	5	5	6	5	6	6	3	7	7	4	5	7	6	Tak	Tak	Nie	Nie	Nie		Nie ma wpĹ‚ywu	Nie	Nie
Tak	Kobieta	21-23 lat	II	5	5	6	4	2	4	3	5	5	5	6	4	4	5	4	3	Tak	Tak	Tak	Tak	Tak	Tak	Tak															Tak	Tak	Nie	Tak	Tak, zaburzenia depresyjne;	Tak	Negatywnie	Tak	Nie
Tak	Kobieta	21-23 lat	III	2	2	2	4	4	2	2	0	2	4	3	2	1	2	0	3	Tak	Nie	Tak	Nie	Nie	Tak	Nie	5	3	2	5	3	6	2	5	6	4	3	6	6	5	Tak	Nie	Tak	Tak	Nie		Negatywnie	Nie	Tak
Tak	Kobieta	18-20 lat	II	5	4	5	3	4	4	1	4	5	4	4	2	0	1	1	3	Tak	Tak	Tak	Nie	Tak	Tak	Tak	6	4	3	3	5	3	5	3	5	5	3	5	4	5	Tak	Nie	Tak	Tak	Nie		Negatywnie	Nie	Tak
Tak	Kobieta	21-23 lat	II	2	5	5	6	3	2	0	3	3	4	5	1	3	4	3	1	Tak	Nie	Tak	Tak	Tak	Tak	Tak															Nie	Nie	Tak	Nie	Nie	Tak	Negatywnie	Nie	Tak
Tak	MÄ™ĹĽczyzna	24-26 lat	VI	6	6	6	6	4	6	4	0	6	6	3	4		0	3		Tak	Tak	Tak	Tak	Tak	Tak	Nie	5	4	4	3	4	4	4	4	6	7	5	5	4	4	Tak	Nie	Tak	Nie	Nie	Nie	Pozytywnie	Nie	Nie
Tak	Kobieta	18-20 lat	II	4	3	5	4	5	2	0	1	2	1	5	4	4	2	0	2	Tak	Nie	Tak	Nie	Tak	Tak	Nie															Nie	Nie	Tak	Tak	Nie		Negatywnie	Nie	Nie
Tak	Kobieta	18-20 lat	II	5	3	5	3	6	4	2	3	3	3	5	1	3	4	2	2	Tak	Tak	Tak	Nie	Nie	Tak	Tak															Nie	Nie	Nie	Nie	Nie		Negatywnie	Tak	Nie
Tak		24-26 lat	II
Tak	Kobieta	18-20 lat	II	3	1	5	3	3	3	0	0	3	1	4	3	5	3	4	2	Tak	Nie	Nie	Nie	Tak	Tak	Nie	6	4	5	6	6	5	5	5	6	5	5	4	4	6	Nie	Nie	Nie		Nie		Pozytywnie	Nie	Nie
Tak	Kobieta	21-23 lat	V	5	6	2	6	5	5	0	4	5	5	6	4	5	5	4	3	Tak	Tak	Tak	Nie	Tak	Tak	Nie															Nie	Nie	Tak	Nie	Nie	Nie	Negatywnie	Nie	Nie
Tak	Kobieta	24-26 lat	VI	5	4	3	2	4	6	0	6	6	3	4	0	6	6	6	1	Tak	Tak	Tak	Tak	Nie	Tak	Nie	6	2	7	7	6	3	5	2	6	7	3	6	7	6	Tak	Nie	Nie	Nie	Nie	Nie	Nie ma wpĹ‚ywu	Nie	Tak
Tak	MÄ™ĹĽczyzna	24-26 lat	VI	5	6	5	6	2	6	1	3	6	4	2	3	5	6	6	5	Tak	Tak	Tak	Tak	Tak	Tak	Tak	4	5	5	2	3	3	2	1	3	2	1	3	3	3	Tak	Tak	Tak	Tak	Tak, zaburzenia osobowoĹ›ci;	Tak	Negatywnie	Tak	Tak
Tak	Kobieta	18-20 lat	I
Tak	MÄ™ĹĽczyzna	powyĹĽej 26 lat	IV	3	5	4	4	6	3	2	4	4	4	5	3	5	0	0	5	Tak	Nie	Nie	Nie	Nie	Tak	Nie	7	5	5	7	6	7	7	6	7	7	6	7	7	6	Nie	Nie	Nie	Nie	Nie	Nie	Pozytywnie	Nie	Nie
Tak	MÄ™ĹĽczyzna	21-23 lat	V	5	6	5	5	3	5	1	2	4	2	3	3	5	4	4	2	Tak	Nie	Tak	Nie	Tak	Tak	Tak	5	3	3	2	2	3	3	2	6	5	3	5	4	4
Tak	Kobieta	18-20 lat	I	3	2	1	2	5	1	2	0	1	5	4	4	2	1	0	4	Nie	Tak	Tak	Nie	Nie	Tak	Nie
Tak	Kobieta	24-26 lat	V	3	5	2	1	6	1	1	3	3	5	5	2	1	3	0	2	Tak	Nie	Nie	Nie	Nie	Tak	Nie	6	5	3	5	6	5	4	1	6	6	5	6	7	5	Nie	Nie	Tak	Nie	Nie	Nie	Nie ma wpĹ‚ywu	Tak	Nie
Tak	Kobieta	21-23 lat	III
Tak	MÄ™ĹĽczyzna	21-23 lat	IV	3	2	5	4	6	3	2	5	5	4	6	5	4	6	5	3	Tak	Tak	Tak	Nie	Tak	Tak	Tak	6	5	7	7	3	2	2	1	7	6	4	4	1	5	Nie	Nie	Nie	Nie	Tak, zaburzenia depresyjne;	Tak	Negatywnie	Tak	Nie
Tak	Kobieta	21-23 lat	V
Tak	Kobieta	21-23 lat	IV
Tak	MÄ™ĹĽczyzna	24-26 lat	V
Tak	Kobieta	18-20 lat	I	5	4	3	4	2	3	2	2	6	4	2	2	5	5	1	3	Tak	Nie	Tak	Nie	Tak	Tak	Tak															Nie	Nie	Nie	Nie	Nie	Nie	Negatywnie	Nie	Nie
Tak	Kobieta	21-23 lat	III	4	0	3	0	3	4	0	6	6	4	3	0	1	4	4	1	Tak	Tak	Tak	Nie	Nie	Tak	Nie	6	5	1	6	6	7	4	7	7	5	2	7	4	7	Tak	Tak	Tak	Tak	Tak, zaburzenia lÄ™kowe;	Tak	Negatywnie	Nie	Tak
Tak	MÄ™ĹĽczyzna	18-20 lat	I
Tak	Kobieta	24-26 lat	V	6	6	6	6	1	6	0	6	6	0	1	0	6	6	6	0	Tak	Tak	Tak	Tak	Tak	Tak	Tak	2	1	2	5	2	2	5	1	7	6	5	7	6	3	Tak	Nie	Tak	Tak	Nie		Negatywnie	Tak	Tak
Tak	Kobieta	18-20 lat	II	3	3	3	2	5	3	0	2	4	2	3	1	5	4	1	2	Tak	Tak	Tak	Nie	Tak	Tak	Tak	6	5	5	7	6	6	7	2	5	6	6	5	7	6	Nie	Nie	Nie	Nie	Nie		Nie ma wpĹ‚ywu	Nie	Nie
Tak	Kobieta	24-26 lat	V	6	5	5	6	5	5	2	2	4	3	3	3	5	5	2	3	Tak	Nie	Tak	Nie	Tak	Tak	Tak	3	5	7	4	4	5	5	4	4	6	5	4	3	6	Nie	Nie	Tak	Tak	Nie	Tak	Negatywnie	Tak	Nie
Tak	MÄ™ĹĽczyzna	18-20 lat	II	5	5	4	4	3	2	1	0	3	5	5	3	3	0	0	3	Tak	Tak	Tak	Nie	Tak	Tak	Nie
Tak	Kobieta	21-23 lat	V	5	5	4	4	4	3	4	0	3	4	4	3	3	3	2	3	Tak	Nie	Tak	Nie	Tak	Tak	Nie	6	6	5	4	5	5	4	5	6	5	5	6	6	6	Nie	Nie	Tak	Nie	Nie	Nie	Nie ma wpĹ‚ywu	Nie	Nie
Tak	Kobieta	21-23 lat	II
Tak	Kobieta	21-23 lat	IV	5	6	4	6	4	4	1	5	4	3	2	2	5	6	6	3	Nie	Nie	Tak	Nie	Tak	Tak	Tak	6	4	3	3	5	4	6	2	7	7	3	5	3	5	Nie	Nie	Tak	Tak	Nie	Nie	Nie ma wpĹ‚ywu	Tak	Nie
Tak	MÄ™ĹĽczyzna	18-20 lat	II	3	6	4	4	5	2	0	3	4	1	3	0	4	4	5	4	Tak	Tak	Tak	Nie	Nie	Tak	Tak	5	4	3	2	1	5	3	6	5	7	2	5	2	6
Tak	MÄ™ĹĽczyzna	18-20 lat	I	3	1	1	0	4	1	5	1	1	5	3	3	2	1	0	3	Tak	Nie	Nie	Nie	Nie	Tak	Nie	6	6	6	5	6	5	4	5	7	5	4	4	6	6	Nie	Nie	Nie	Nie	Nie		Nie ma wpĹ‚ywu	Nie	Nie
Tak	Kobieta	24-26 lat	VI
Tak	Kobieta	21-23 lat	II	6	6	3	3	3	6	3	5	5	2	4	2	4	6	3	2	Tak	Tak	Tak	Nie	Tak	Tak	Nie	5	5	4	5	5	5	4	3	6	7	5	5	6	5	Nie	Nie	Nie	Nie	Nie	Nie	Negatywnie	Nie	Nie
Tak	MÄ™ĹĽczyzna	21-23 lat	V	5	5	4	5	5	3	6	0	3	6	5	5	2	4	0	5	Tak	Nie	Tak	Nie	Tak	Tak	Tak	6	7	5	3	3	6	7	7	7	6	4	5	6	7	Nie	Nie	Tak	Nie	Nie	Nie	Negatywnie	Nie	Nie
Tak	Kobieta	24-26 lat	V	5	6	6	6	4	4	2	4	5	6	5	4	3	4	3	2	Tak	Tak	Tak	Nie	Tak	Tak	Tak	6	5	2	3	6	6	5	6	4	6	3	6	6	6	Nie	Nie	Tak	Nie	Tak, zaburzenia lÄ™kowe;	Tak	Negatywnie	Tak	Nie
Tak	MÄ™ĹĽczyzna	24-26 lat	V
Tak	Kobieta	21-23 lat	IV	2	3	3	2	5	3	0	4	4	4	2	1	4	5	4	2	Tak	Tak	Tak	Nie	Nie	Nie	Nie	5	3	4	3	4	4	3	4	5	5	4	6	6	5	Nie	Nie	Nie	Nie	Nie	Nie	Negatywnie	Nie	Nie
Tak	Kobieta	24-26 lat	V	3	2	1	2	4	3	2	2	3	4	3	1	1	1	0	4	Nie	Tak	Nie	Nie	Nie	Tak	Nie	6	4	6	6	6	4	5	4	6	6	5	5	7	7	Nie	Nie	Nie	Nie	Nie	Nie	Nie ma wpĹ‚ywu	Nie	Nie
Tak	Kobieta	24-26 lat	V	4	4	3	4	2	3	2	2	3	3	2	3	5	4	2	3	Tak	Tak	Tak	Tak	Tak	Tak	Tak	5	4	3	5	5	5	5	4	4	4	3	7	5	4	Tak	Tak	Tak	Tak	Tak, zaburzenia depresyjne;	Tak	Negatywnie	Nie	Tak
Tak	Kobieta	24-26 lat	V	5	5	5	6	3	5	1	2	4	5	6	2	5	6	5	2	Tak	Nie	Tak	Nie	Tak	Tak	Tak	6	3	6	1	2	3	3	3	6	7	1	6	4	5	Nie	Nie	Tak	Nie	Tak, zaburzenia zwiÄ…zane ze stresem;	Nie	Nie ma wpĹ‚ywu	Nie	Nie
Tak	Kobieta	24-26 lat	V	5	3	3	5	4	6	2	4	5	4	0	0	2	1	0	1	Tak	Nie	Tak	Tak	Tak	Tak	Tak															Tak	Tak	Tak	Tak	Tak, zaburzenia depresyjne;	Tak	Negatywnie	Nie	Nie
Tak	MÄ™ĹĽczyzna	18-20 lat	I
Tak	Kobieta	24-26 lat	V	5	5	3	5	6	4	2	2	5	5	3	2	6	3	2	1	Tak	Nie	Nie	Nie	Nie	Tak	Nie	7	4	5	7	6	6	4	6	7	7	5	7	7	7	Tak	Tak	Tak	Nie	Tak, zaburzenia zwiÄ…zane ze stresem;	Nie	Nie ma wpĹ‚ywu	Nie	Nie
Tak	Kobieta	24-26 lat	VI
Tak	Kobieta	powyĹĽej 26 lat	V	4	1	0	0	6	2	0	4	2	3	2	2	5	1	0	2	Nie	Nie	Nie	Nie	Tak	Tak	Nie	4	2	2	2	4	5	5	6	7	3	1	3	2	4	Tak	Nie	Tak	Nie	Nie	Nie	Pozytywnie	Nie	Nie
Tak	Kobieta	24-26 lat	VI	2	5	3	4	2	1	1	1	2	3	3	3	3	4	1	1	Tak	Nie	Tak	Nie	Tak	Tak	Tak	5	4	5	5	5	6	5	5	6	6	5	6	7	5	Tak	Tak	Nie	Nie	Nie	Nie	Negatywnie	Nie	Nie
Tak	Kobieta	24-26 lat	V	6	6	6	6	6	6	0	6	6	5	6	1	6	5	5	1	Tak	Tak	Tak	Tak	Tak	Tak	Nie	6	6	3	5	6	7	7	6	6	6	4	6	6	6	Tak	Tak	Tak	Tak	Tak, zaburzenia lÄ™kowe;	Nie	Nie ma wpĹ‚ywu	Nie	Nie
Tak	MÄ™ĹĽczyzna	21-23 lat	V	6	5	4	5	5	6	3	5	5	5	5	3	4	5	3	4	Tak	Tak	Tak	Tak	Nie	Tak	Nie	6	6	5	5	6	6	5	6	6	6	5	5	5	6	Nie	Nie	Tak	Tak	Nie	Nie	Nie ma wpĹ‚ywu	Tak	Nie
Tak	Kobieta	24-26 lat	V	6	6	6	6	3	6	0	6	6	3	4	4	6	6	6	1	Tak	Tak	Tak	Tak	Tak	Tak	Tak	3	3	5	4	4	5	5	5	5	7	3	6	5	5	Tak	Nie	Tak	Tak	Nie		Nie ma wpĹ‚ywu	Nie	Nie
Tak	Kobieta	24-26 lat	V
Tak	Kobieta	24-26 lat	V
Tak	Kobieta	24-26 lat	VI
Tak	MÄ™ĹĽczyzna	24-26 lat	VI	6	6	6	6	4	6	4	6	6	6	3	6	6	0	6	3	Tak	Nie	Tak	Nie	Tak	Tak	Nie	7	7	5	7	7	7	4	6	7	6	6	7	7	7	Tak	Tak	Tak	Nie	Tak, zaburzenia depresyjne;	Nie	Nie ma wpĹ‚ywu	Nie	Nie
Tak	MÄ™ĹĽczyzna	24-26 lat	VI	4	6	3	6	5	4	2	3	4	5	1	1	4	5	3	2	Tak	Tak	Tak	Nie	Nie	Tak	Tak															Nie	Nie	Tak	Nie	Nie	Nie	Nie ma wpĹ‚ywu	Nie	Nie
Tak	Kobieta	24-26 lat	VI	5	6	4	6	3	6	2	6	4	2	1	2	6	6	6	2	Tak	Tak	Tak	Tak	Tak	Tak	Tak	6	4	1	4	6	5	6	5	5	6	4	7	5	6	Tak	Nie	Tak	Nie	Tak, zaburzenia zwiÄ…zane ze stresem;	Nie	Nie ma wpĹ‚ywu	Nie	Nie
Tak	Kobieta	24-26 lat	VI	4	4	3	2	5	2	4	4	1	3	6	5	3	2	1	4	Tak	Tak	Tak	Nie	Tak	Tak	Tak	5	5	6	6	5	5	4	3	5	5	5	6	5	4	Tak	Nie	Tak	Nie	Nie	Nie	Negatywnie	Nie	Tak
Tak	Kobieta	powyĹĽej 26 lat	VI	5	5	5	5	3	5	2	4	5	3	3	2	6	5	4	2	Tak	Nie	Tak	Nie	Tak	Tak	Tak	5	4	3	4	3	3	3	2	3	3	3	6	5	5	Tak	Tak	Tak	Tak	Tak, zaburzenia depresyjne;	Tak	Negatywnie	Nie	Tak
Tak	Kobieta	18-20 lat	I	5	6	6	5	3	3	1	4	5	3		2	6	4	5	5	Tak	Tak	Tak	Nie	Tak	Tak	Tak
Tak	Kobieta	24-26 lat	VI	3	3	5	2	4	4	3	3	5	2	4	1	4	5	4	3	Tak	Tak	Tak	Nie	Tak	Tak	Nie	5	2	3	2	5	4	5	3	5	5	2	6	4	4	Nie	Nie	Tak	Tak	Nie		Negatywnie	Nie	Tak
Tak	Kobieta	21-23 lat	IV	5	5	5	5	3	6	1	5	5	4	4	1	5	5	6	4	Tak	Tak	Tak	Nie	Nie	Tak	Nie	7	6	5	5	6	6	6	6	6	6	6	6	4	6	Nie	Nie	Nie	Nie	Nie		Negatywnie	Nie	Tak
Tak	Kobieta	18-20 lat	II	1	1	0	2	5	0	5	0	0	5	4	3	0	0	0	6	Nie	Nie	Nie	Nie	Nie	Nie	Nie	7	7	6	7	7	7	3	6	7	6	7	7	7	7	Nie	Nie	Nie	Nie	Nie		Nie ma wpĹ‚ywu	Nie	Nie
Tak	Kobieta	24-26 lat	VI
Tak	Kobieta	21-23 lat	III	5	3	5	3	5	3	2	0	0	5	4	5	0	0	1	3	Tak	Nie	Tak	Nie	Tak	Tak	Nie	5	4	1	5	4	7	5	3	6	5	3	5	6	5	Tak	Tak	Tak	Tak	Tak, zaburzenia zwiÄ…zane ze stresem;	Tak	Negatywnie	Nie	Tak
Tak	Kobieta	18-20 lat	II	6	5	6	6	3	6	1	6	6	0	6	0	0	3	6	0	Tak	Nie	Tak	Nie	Tak	Tak	Tak	5	2	1	1	4	2	1	1	6	5	1	5	1	3	Tak	Tak	Tak	Tak	Tak, zaburzenia depresyjne;	Tak	Negatywnie	Nie	Tak
Tak	Kobieta	24-26 lat	V	5	5	5	5	3	5	4	6	6	3	3	5	6	6	6	4	Tak	Tak	Tak	Nie	Tak	Tak	Tak	6	5	3	4	5	6	6	3	3	2	5	6	4	5	Tak	Nie	Nie	Nie	Nie	Nie	Negatywnie	Nie
Tak	MÄ™ĹĽczyzna	18-20 lat	II
Tak	Kobieta	21-23 lat	V	0	1	2	0	5	0	4	3	3	6	5	4	1	3	2	5	Nie	Nie	Tak	Nie	Nie	Tak	Nie	6	6	7	7	6	7	6	7	7	7	5	5	7	7	Nie	Nie	Tak	Nie	Nie	Nie	Nie ma wpĹ‚ywu	Nie	Nie
Tak	Kobieta	21-23 lat	II	6	6	6	6	0	6	0	6	6	2	0	0	6	3	4	0	Tak	Tak	Tak	Tak	Tak	Tak	Tak															Tak	Tak	Tak	Nie	Tak, zaburzenia lÄ™kowe;	Tak	Negatywnie	Tak	Tak
Tak	MÄ™ĹĽczyzna	18-20 lat	II	4	3	3	4	5	3	2	4	4	1	1	1	4	3	3	1	Tak	Tak	Tak	Nie	Nie	Tak	Nie	6	4	5	5	3	5	6	4	6	6	5	5	3	6	Tak	Nie	Nie	Nie	Nie	Nie	Negatywnie	Nie	Nie
Tak	Kobieta	18-20 lat	I	5	5	5	6	3	5	5	2	5	5	4	0	0	0	4	5	Tak	Tak	Tak	Nie	Tak	Tak	Tak															Nie	Nie	Nie	Nie	Tak, zaburzenia lÄ™kowe;	Tak	Negatywnie	Tak	Nie
Tak	Kobieta	21-23 lat	IV
Tak	MÄ™ĹĽczyzna	21-23 lat	II	5	5	6	3	3	5	2	5	5	2	5	1	6	5	4	2	Tak	Tak	Tak	Nie	Tak	Tak	Tak	3	3	2	3	1	2	2	2	4	3	1	5	2	2	Tak	Tak	Tak	Tak	Tak, zaburzenia lÄ™kowe;	Tak	Negatywnie	Nie	Tak
Tak	Kobieta	24-26 lat	V	5	4	4	6	5	4	2	3	5	3	6	5	3	6	5	3	Tak	Tak	Tak	Nie	Nie	Tak	Nie	5	5	3	5	5	6	6	6	6	7	4	4	7	6
Tak	MÄ™ĹĽczyzna	18-20 lat	II	6	3	3	4	5	5	1	6	6	4	4	1	6	6	4	3	Tak	Tak	Tak	Nie	Tak	Tak	Tak															Nie	Nie	Nie	Nie	Nie	Nie	Nie ma wpĹ‚ywu	Nie	Nie
Tak	Kobieta	24-26 lat	I
Tak	MÄ™ĹĽczyzna	18-20 lat	II	3	1	0	0	5	2	5	1	0	5	5	2	1	0	0	4
Tak	MÄ™ĹĽczyzna	18-20 lat	II	1	2	2	3	5	2	2	0	2	4	4	4	3	0	0	4	Nie	Nie	Tak	Nie	Tak	Tak	Nie	5	5	5	4	5	6	4	7	7	6	6	5	6	5	Nie	Nie	Nie	Nie	Nie	Tak	Negatywnie	Nie	Nie
Tak	Kobieta	21-23 lat	II
Tak	Kobieta	18-20 lat	II	6	6	6	6	3	6	0	6	6	2	2	3	6	5	5	2	Tak	Nie	Tak	Nie	Tak	Tak	Tak	6	3	3	4	2	4	5	3	3	5	2	2	3	5	Nie	Nie	Nie	Nie	Nie	Nie	Negatywnie	Nie	Nie
Tak	MÄ™ĹĽczyzna	21-23 lat	II	6	5	6	4	5	5	0	6	6	4	3	1	5	5	0	3	Tak	Tak	Tak	Nie	Nie	Tak	Tak	6	3	7	3	2	6	6	4	7	6	1	6	2	6	Tak	Tak	Tak	Tak	Tak, zaburzenia depresyjne;	Tak	Negatywnie	Tak	Nie
Tak	Kobieta	powyĹĽej 26 lat	II
Tak	Kobieta	21-23 lat	II	3	5	5	5	5	3	2	0	1	2	3	1	5	3	2	2	Nie	Tak	Tak	Tak	Tak	Tak	Nie	6	3	3	5	5	7	6	6	7	7	3	6	6	6	Nie	Nie	Tak	Tak	Nie	Nie	Negatywnie	Nie	Nie
Tak	MÄ™ĹĽczyzna	18-20 lat	II	6	6	5	6	0	6	0	6	6	1	0	1	6	6	5	2	Tak	Nie	Tak	Nie	Tak	Tak	Tak	3	4	1	1	1	4	1	1	1	4	1	1	1	3	Tak	Tak	Nie	Tak	Tak, zaburzenia depresyjne;	Tak	Negatywnie	Nie	Tak
Tak	Kobieta	21-23 lat	II	5	5	6	6	4	6	2	6	6	4	3	2	6	6	6	2	Tak	Tak	Tak	Nie	Tak	Tak	Tak	5	4	2	2	4	5	4	4	3	5	1	4	3	4	Nie	Nie	Nie	Nie	Nie	Nie	Negatywnie	Tak	Nie
Tak	MÄ™ĹĽczyzna	21-23 lat	II	3	4	5	3	5	5	1	3	5	3	5	2	3	4	3	2	Tak	Tak	Tak	Nie	Tak	Tak	Tak	6	4	3	2	4	4	5	3	3	2	3	4	3	5	Nie	Nie	Tak	Tak	Nie	Nie	Negatywnie	Nie	Tak
Tak	Kobieta	21-23 lat	II	3	5	6	1	5	1	0	2	1	4	6	2	1	2	0	1	Nie	Nie	Tak	Nie	Tak	Tak	Nie	5	7	3	7	6	7	6	7	5	7	5	5	7	7	Nie	Nie	Tak	Tak	Nie		Nie ma wpĹ‚ywu	Nie	Nie
Tak	Kobieta	18-20 lat	I
Tak	Kobieta	21-23 lat	II	5	2	2	1	4	4	3	5	5	3	6	3	3	2	1	2	Tak	Tak	Tak	Nie	Tak	Tak	Nie															Nie	Nie	Nie	Nie	Nie	Nie	Negatywnie	Nie	Tak
Tak	MÄ™ĹĽczyzna	21-23 lat	II	4	5	2	5	3	2	0	1	3	2	5	3	3	4	0	3	Tak	Nie	Tak	Nie	Tak	Tak	Nie	6	6	5	5	5	5	3	4	7	5	3	6	5	5	Nie	Nie	Tak	Nie	Nie	Nie	Negatywnie	Nie	Tak
Tak	Kobieta	21-23 lat	II	1	3	5	1	5	0	3	0	2	4	6	3	2	0	0	3	Tak	Tak	Nie	Nie	Nie	Tak	Nie	6	4	6	6	6	7	4	3	6	7	4	5	7	4	Tak	Nie	Nie	Nie	Nie		Nie ma wpĹ‚ywu	Tak	Nie
Tak	MÄ™ĹĽczyzna	18-20 lat	II	5	5	6	5	6	4	0	6	6	4	0	0	6	6	2	3	Tak	Tak	Tak	Tak	Nie	Tak	Nie	7	6	6	7	6	3	4	1	7	6	7	7	7	6	Nie	Nie	Nie	Nie	Nie	Nie	Nie ma wpĹ‚ywu	Tak	Tak
Tak	MÄ™ĹĽczyzna	21-23 lat	II	4	3	1	6	2	5	1	5	5	3	4	1	3	1	1	1	Tak	Nie	Tak	Nie	Tak	Tak	Tak	5	4	4	6	5		7	5	5	5	4	7	4	5	Tak	Nie	Nie	Nie	Nie	Nie	Negatywnie	Nie	Nie
Tak	Kobieta	21-23 lat	II	3	5	6	5	4	1	1	3	3	5	5	3	5	4	1	3	Tak	Nie	Tak	Nie	Tak	Tak	Nie	7	5	5	4	5	5	7	3	7	6	4	6	7	7	Nie	Nie	Nie	Nie	Tak, zaburzenia osobowoĹ›ci;	Tak	Nie ma wpĹ‚ywu	Tak	Tak
Tak	MÄ™ĹĽczyzna	21-23 lat	IV
Tak	MÄ™ĹĽczyzna	21-23 lat	III	6	3	6	6	5	5	0	0	6	2	3	5	6	6	5	2	Tak	Tak	Tak	Tak	Tak	Tak	Tak	7	5	7	2	6	6	7	7	6	6	4	7	1	6	Tak	Tak	Tak	Tak	Nie	Nie	Pozytywnie	Nie	Nie
Tak	Kobieta	21-23 lat	III	2	4	5	0	5	0	6	1	1	5	3	5	1	0	1	3	Nie	Nie	Tak	Nie	Tak	Tak	Nie	5	7	2	5	5	6	6	6	7	7	3	7	7	5	Tak	Tak	Nie	Nie	Nie	Nie	Pozytywnie	Nie	Nie
Tak	Kobieta	18-20 lat	III
Tak	Kobieta	21-23 lat	IV	5	3	2	5	5	6	2	6	6	1	1	0	6	6	6	1	Tak	Tak	Tak	Nie	Nie	Tak	Nie	6	3	3	1	3	5	5	3	7	5	2	5	2	5	Tak	Tak	Nie	Nie	Tak, zaburzenia depresyjne;	Tak	Pozytywnie	Nie	Nie
Tak	MÄ™ĹĽczyzna	21-23 lat	IV	0	0	0	0	6	1	3	2	0	6	6	6	0	2	1	5	Nie	Tak	Nie	Nie	Nie	Nie	Nie	7	7	6	6	4	7	5	6	7	7	6	7	7	7	Nie	Nie	Nie	Nie	Nie	Nie	Pozytywnie	Nie	Nie
Tak	Kobieta	24-26 lat	VI	1	1	0	0	6	0	2	0	0	6	5	4	5	4	0	2	Nie	Nie	Nie	Nie	Nie	Nie	Nie	7	6	4	7	6	6	4	5	7	7	3	6	7	7	Nie	Nie	Nie	Nie	Nie		Nie ma wpĹ‚ywu	Nie	Nie
Tak	Kobieta	18-20 lat	I	6	4	5	1	0	6	0	6	6	1	0	0	5	3	5	0	Tak	Nie	Tak	Nie	Tak	Tak	Nie	3	3	2	2	2	6	2	5	5	2	1	6	4	3	Tak	Tak	Tak	Tak	Tak, zaburzenia depresyjne;	Tak	Negatywnie	Nie	Nie
Tak	Kobieta	21-23 lat	III	4	3	4	4	5	4	1	3	3	2	2	2	4	3	1	1
Tak	Kobieta	21-23 lat	III
Tak	Kobieta	24-26 lat	IV
Tak	Kobieta	21-23 lat	IV
Tak	MÄ™ĹĽczyzna	21-23 lat	IV
Tak	MÄ™ĹĽczyzna	powyĹĽej 26 lat	VI	6	5	5	4	5	5	2	5	5	3	3	2	3	4	1	2	Tak	Tak	Tak	Nie	Tak	Tak	Tak	5	3	3	4	4	5	5	3	6	4	3	5	4	5	Tak	Tak	Tak	Tak	Nie		Negatywnie	Nie	Nie
Tak	Kobieta	24-26 lat	VI	5	5	5	5	3	6	0	6	6	5	3	4	3	6	4	3	Tak	Nie	Tak	Nie	Nie	Tak	Tak	6	5	3	6	3	6	6	6	2	4	3	7	6	6	Tak	Nie	Tak	Nie	Nie		Negatywnie	Nie	Tak
Tak	Kobieta	24-26 lat	VI	6	5	6	5	5	6	0	6	6	0	0	0	6	6	6	0	Tak	Tak	Tak	Tak	Tak	Tak	Tak	5	1	1	1	1	1	1	3	5	2	1	3	1	1	Tak	Nie	Nie	Nie	Nie		Negatywnie	Nie	Tak
Tak	Kobieta	24-26 lat	IV	3	4	3	3	3	3	2	4	4	4	4	4	2	3	1	2	Tak	Tak	Tak	Tak	Tak	Tak	Nie	4	6	2	4	5	6	5	6	7	4	5	5	4	5	Tak	Tak	Tak	Nie	Nie	Nie	Negatywnie	Tak	Nie
Tak	Kobieta	21-23 lat	II	3	6	6	5	2	1	1	3	4	2	6	3	6	5	6	1	Tak	Nie	Tak	Nie	Tak	Tak	Tak	5	1	3	5	5	7	5	5	7	7	2	2	7	6	Tak	Tak	Nie	Nie	Tak, zaburzenia depresyjne;	Tak	Negatywnie	Nie	Tak
Tak	Kobieta	21-23 lat	IV
Tak	Kobieta	21-23 lat	IV	3	3	2	4	5	1	2	1	1	4	5	2	3	5	2	4	Nie	Nie	Tak	Nie	Nie	Tak	Nie	6	5	5	5	3	5	5	6	6	5	5	6	5	6	Tak	Nie	Nie	Nie	Nie	Nie		Nie	Nie
Tak	Kobieta	18-20 lat	I	6	5	6	3	5	5	3	2	2	2	4	2	2	2	2	1
Tak	MÄ™ĹĽczyzna	21-23 lat	IV	3	3	4	4	5	3	3	0	4	5	3	3	4	4	4	5	Tak	Tak	Tak	Nie	Nie	Tak	Nie	6	4	6	4	6	5	5	6	7	7	6	6	4	6	Nie	Nie	Nie	Nie	Nie	Nie	Nie ma wpĹ‚ywu	Tak	Nie
Tak	Kobieta	21-23 lat	III	4	5	5	5	3	2	1	1	0	0	2	1	4	3	2	1	Tak	Nie	Tak	Nie	Tak	Tak	Tak	5	5	3	3	6	4	5	3	3	5	3	6	4	6	Nie	Nie	Nie	Nie	Nie		Negatywnie	Nie	Tak
Tak	MÄ™ĹĽczyzna	24-26 lat	V	3	2	1	1	5	2	2	3	5	4	0	2	6	6	4	2	Tak	Tak	Tak	Tak	Tak	Tak	Nie	6	1	4	2	3	3	5	4	7	3	2	5	4	5	Tak	Tak	Tak	Nie	Tak, zaburzenia depresyjne;	Nie	Pozytywnie	Nie	Tak
Tak	Kobieta	powyĹĽej 26 lat	V	5	2	5	3	2	6	1	4	6	4	4	2	4	5	4	2	Tak	Nie	Tak	Nie	Nie	Tak	Nie	3	3	2	2	3	2	5	2	3	3	1	5	5	3	Nie	Nie	Tak	Tak	Nie		Negatywnie	Nie	Tak
Tak	Kobieta	21-23 lat	IV
Tak	Kobieta	24-26 lat	V	5	5	5	5	5	1	1	2	2	3	3	3	3	5	2	2	Tak	Nie	Tak	Nie	Tak	Tak	Tak	5	4	4	6	5	3	5	1	5	5	5	6	6	5	Tak	Tak	Tak	Nie	Inne;	Tak	Negatywnie	Tak	Tak
Tak	Kobieta	24-26 lat	IV	3	3	2	4	5	2	4	1	1	3	6	2	6	4	0	3	Nie	Tak	Nie	Nie	Nie	Tak	Nie	6	6	5	7	5	6	6	6	6	5	5	5	7	6	Nie	Nie	Tak	Tak	Nie		Nie ma wpĹ‚ywu	Nie	Nie
Tak	Kobieta	21-23 lat	IV
Tak	Kobieta	21-23 lat	II	2	1	3	3	2	2	1	1	1	3	4	1	4	5	4	2	Nie	Nie	Tak	Nie	Tak	Tak	Tak	5	5	3	5	5	4	5	3	6	5	2	6	5	5	Nie	Nie	Nie	Nie	Nie		Negatywnie	Nie	Tak
Tak	Kobieta	24-26 lat	V	3	2	2	4	6	1	0	4	5	4	0	0	4	5	0	2	Nie	Nie	Tak	Nie	Nie	Tak	Nie	7	1	5	1	6	7	7	6	2	5	2	6	3	5	Nie	Nie	Nie	Nie	Nie	Nie	Negatywnie	Tak	Tak
Tak	Kobieta	24-26 lat	IV	5	6	6	5	1	5	0	5	6	0	1	0	6	5	4	0	Tak	Nie	Tak	Nie	Tak	Tak	Tak	2	1	5	1	1	1	2	1	6	3	1	5	1	2	Tak	Tak	Tak	Tak	Tak, zaburzenia depresyjne;	Tak	Nie ma wpĹ‚ywu	Tak	Nie
Tak	Kobieta	21-23 lat	IV	5	5	5	5	5	6	3	5	5	2	5	5	4	4	2	2	Tak	Tak	Tak	Nie	Tak	Tak	Nie	5	6	6	5	3	4	5	5	6	5	4	4	5	5	Nie	Nie	Nie	Nie	Nie		Negatywnie	Nie	Nie
Tak	Kobieta	21-23 lat	III	5	5	4	5	4	5	2	5	6	3	2	2	4	5	5	5								5	2	4	3	4	3	5	2	5	6	3	6	3	4
Tak	MÄ™ĹĽczyzna	21-23 lat	IV	4	6	4	4	5	5	2	3	3	3	5	2	0	1	1	2	Tak	Tak	Tak	Tak	Tak	Tak	Nie	6	5	6	5	6	5	6	5	7	7	5	6	4	6	Nie	Nie	Nie	Nie	Nie	Nie	Negatywnie	Nie	Nie
Tak	Kobieta	18-20 lat	II
Tak	Kobieta	18-20 lat	I	5	1	6	0	4	0	0	1	2	2	6	1	5	3	1	3	Nie	Tak	Tak	Nie	Nie	Tak	Tak
Tak	Kobieta	24-26 lat	IV	6	6	6	6	3	1	3	2	4	3	5	4	3	6	1	2	Nie	Nie	Tak	Nie	Tak	Tak	Tak	6	7	2	5	3	5	4	1	5	4	3	7	7	5	Tak	Tak	Nie	Nie	Tak, zaburzenia zwiÄ…zane ze stresem;	Tak	Negatywnie	Nie	Nie
Tak	Kobieta	18-20 lat	I	2	4	3	4	6	0	5	0	0	6	6	3	1	0	0	4	Nie	Nie	Nie	Nie	Tak	Nie	Nie	6	6	3	5	6	7	6	6	4	5	7	7	7	7
Tak	Kobieta	21-23 lat	IV	2	2	3	1	6	1	3	0	1	5	6	5	0	0	0	5	Nie	Nie	Nie	Nie	Nie	Nie	Nie	6	6	5	6	6	6	5	7	6	6	7	7	7	7	Nie	Nie	Tak	Nie	Nie	Nie	Pozytywnie	Tak	Nie
Tak	Kobieta	21-23 lat	III
Tak	Kobieta	24-26 lat	IV
Tak	Kobieta	21-23 lat	IV	3	5	3	4	6	3	0	5	4	4	6	4	2	3	3	1	Tak	Tak	Tak	Nie	Nie	Tak	Tak
Tak	Kobieta	24-26 lat	IV	4	4	5	6	3	4	1	5	4	1	1	2	6	6	4	3	Tak	Nie	Tak	Nie	Tak	Tak	Tak	5	5	3	4	3	5	5	5	6	5	2	2	6	4	Tak	Tak	Nie	Nie	Tak, zaburzenia osobowoĹ›ci;	Tak	Nie ma wpĹ‚ywu	Nie	Tak
Tak	MÄ™ĹĽczyzna	21-23 lat	IV	1	1	1	2	6	0	5	0	0	6	6	6	0	1	0	5	Nie	Nie	Nie	Nie	Nie	Nie	Nie
Tak	Kobieta	24-26 lat	IV	2	5	3	4	2	5	0	6	6	0	0	0	6	6	6	1	Tak	Nie	Tak	Nie	Tak	Tak	Nie
Tak	Kobieta	21-23 lat	IV	5	3	6	5	3	6	4	0	1	0	3	0	6	6	5	3	Tak	Nie	Tak	Nie	Tak	Tak	Nie															Tak	Tak	Tak	Nie	Tak, zaburzenia depresyjne;	Tak	Negatywnie	Nie	Tak
Tak	Kobieta	18-20 lat	I
Tak	Kobieta	21-23 lat	II	3	5	3	3	4	3	4	0	1	5	4	3	0	1	0	2	Tak	Nie	Tak	Nie	Tak	Tak	Nie	6	6	7	5	5	6	4	5	5	7	4	6	5	5	Nie	Nie	Tak	Nie	Inne;	Nie	Nie ma wpĹ‚ywu	Nie	Nie
Tak	Kobieta	24-26 lat	IV	5	4	6	6	4	6	4	6	6	3	2	2	3	4	3	4	Tak	Nie	Tak	Tak	Nie	Tak	Tak	6	5	6	6	5	6	5	3	7	6	6	6	7	6	Nie	Nie	Nie	Nie	Nie	Nie	Negatywnie	Tak	Nie
Tak	MÄ™ĹĽczyzna	24-26 lat	V	4	5	3	5	4	2	1	1	1	3	5	5	2	2	1	4	Tak	Nie	Tak	Nie	Nie	Nie	Tak	6	6	5	5	5	6	5	4	5	5	5	5	7	6	Nie	Nie	Nie	Nie	Nie	Nie	Pozytywnie	Nie	Nie
Tak	Kobieta	24-26 lat	V	6	2	6	5	3	4	0	6	6	2	3	1	5	6	6	3	Nie	Nie	Tak	Nie	Tak	Tak	Tak	6	2	3	5	3	3	5	2	3	2	2	6	3	5	Tak	Tak	Nie	Tak	Tak, zaburzenia lÄ™kowe;	Nie	Nie ma wpĹ‚ywu	Tak	Tak
Tak	Kobieta	21-23 lat	IV	5	6	6	6	1	6	3	6	6	1	1	4	6	3	6	3	Tak	Tak	Tak	Nie	Tak	Tak	Tak															Nie	Nie	Tak	Tak	Nie	Tak	Negatywnie	Tak	Tak
Tak	Kobieta	18-20 lat	I
Tak	Kobieta	18-20 lat	I	4	5	6	6	2	5	0	2	6	1	6	0	6	6	6	0	Tak	Nie	Tak	Nie	Tak	Tak	Nie	6	4	4	6	6	7	4	5	5	6	3	5	1	6	Nie	Nie	Nie	Nie	Nie		Pozytywnie	Nie	Nie
Tak	Kobieta	18-20 lat	II	4	3	3	2	3	4	2	1	3	3	2	2	4	5	2	2	Tak	Tak	Tak	Nie	Tak	Tak	Tak	3	5	4	3	3	5	4	5	3	3	4	5	5	4	Nie	Nie	Nie	Nie	Nie	Nie	Negatywnie	Nie	Tak
Tak	Kobieta	21-23 lat	II	4	5	3	4	6	2	0	0	1	4	3	1	2	0	0	3	Tak	Nie	Tak	Nie	Tak	Tak	Nie	6	5	3	5	5	6	5	6	1	5	2	6	7	6
Tak	Kobieta	18-20 lat	I	0	2	1	2	1	0	1	0	1	1	3	1	4	1	0	3
Tak	Kobieta	18-20 lat	I	5	4	4	4	5	4	3	3	3	3	4	0	2	2	0	4	Tak	Nie	Tak	Nie	Tak	Tak	Tak	6	5	3	5	5	7	5	5	7	6	6	6	5	6	Tak	Tak	Nie	Nie	Tak, zaburzenia depresyjne;	Tak	Negatywnie	Nie	Tak
Tak	Kobieta	24-26 lat	VI	5	5	5	4	3	6	0	6	6	6	3	0	4	6	6	3
Tak	Kobieta	18-20 lat	I
Tak	Kobieta	24-26 lat	VI	6	5	6	5	5	6	1	6	6	6	5	4	3	6	6	6	Tak	Tak	Tak	Tak	Tak	Tak	Tak	7	4	5	2	4	5	7	7	6	3	1	7	1	7
Tak	MÄ™ĹĽczyzna	24-26 lat	V	5	6	6	6	6	2	1	3	5	4	3	6	6	6	2	3	Tak	Tak	Tak	Nie	Nie	Tak	Nie	7	7	7	6	5	7	5	3	5	6	2	5	4	6	Nie	Nie	Nie	Nie	Nie	Nie	Negatywnie	Nie
Tak	Kobieta	21-23 lat	IV	5	6	6	5	3	5	1	6	6	4	4	1	4	5	5	1	Tak	Tak	Tak	Nie	Tak	Tak	Nie	5	4	2	1	1	4	4	5	1	5	1	4	2	4	Nie	Nie	Nie	Nie	Nie	Nie	Negatywnie	Nie	Nie
Tak	MÄ™ĹĽczyzna	21-23 lat	V	3	1	1	1	3	4	1	5	4	2	3	3	4	5	3	2	Nie	Tak	Nie	Nie	Tak	Tak	Nie	4	3	5	3	3	4	4	3	4	4	3	4	6	4	Nie	Nie	Nie	Nie	Nie	Nie	Negatywnie	Tak	Nie
Tak	Kobieta	24-26 lat	V
Tak	Kobieta	24-26 lat	V	5	6	5	6	5	4	2	4	4	2	2	3	3	2	0	1	Tak	Nie	Tak	Nie	Tak	Tak	Nie	7	3	3	2	5	6	6	4	7	7	2	7	6	7	Nie	Nie	Tak	Nie	Nie	Nie	Negatywnie	Nie	Nie
Tak	Kobieta	21-23 lat	V
Tak	MÄ™ĹĽczyzna	24-26 lat	V	3	2	4	3	5	0	1	4	4	4	6	6	4	3	0	4	Nie	Nie	Nie	Nie	Nie	Tak	Nie															Tak	Tak	Tak	Nie	Nie	Nie	Pozytywnie	Nie	Nie
Tak	MÄ™ĹĽczyzna	21-23 lat	V	2	3	2	4	4	3	3	4	4	5	6	4	4	3	0	4	Tak	Nie	Nie	Nie	Nie	Tak	Nie															Tak	Nie	Nie	Nie	Nie	Nie	Pozytywnie	Nie	Nie
Tak	MÄ™ĹĽczyzna	21-23 lat	V
Tak	Kobieta	24-26 lat	V	2	1	5	6	5	1	0	2	3	3	6	0	6	6	4	1	Nie	Tak	Tak	Tak	Nie	Tak	Tak	5	6	3	6	5	7	5	7	7	6	2	5	6	5	Tak	Tak	Tak	Tak	Tak, zaburzenia lÄ™kowe;		Nie ma wpĹ‚ywu	Nie	Tak
Tak	Kobieta	21-23 lat	V
Tak	MÄ™ĹĽczyzna	21-23 lat	V	2	5	5	3	5	3	0	3	3	2	2	3	1	2	1	6	Tak	Tak	Nie	Nie	Tak	Nie	Nie	7	5	6	6	3	7	6	7	6	4	5	6	5	6	Nie	Nie	Nie	Nie	Nie	Nie	Nie ma wpĹ‚ywu	Tak	Nie
Tak	Kobieta	21-23 lat	V
Tak	Kobieta	powyĹĽej 26 lat	V	5	4	6	6	3	6	0	6	6	4	3	1	6	6	6	1	Tak	Tak	Tak	Nie	Tak	Tak	Nie															Tak	Tak	Nie	Nie	Tak, zaburzenia depresyjne;	Tak	Negatywnie	Tak	Tak
Tak	Kobieta	24-26 lat	VI	5	6	6	3	2	5	6	3	4	5	5	2	1	5	5	1	Tak	Tak	Tak	Nie	Tak	Tak	Nie
Tak	MÄ™ĹĽczyzna	21-23 lat	IV	1	1	1	2	5	0	1	0	0	4	5	1	4	4	2	2	Nie	Tak	Nie	Nie	Tak	Nie	Nie	6	3	6	5	5	5	3	6	7	7	3	4	2	6	Nie	Nie	Nie	Nie	Nie	Nie	Pozytywnie	Nie	Nie
Tak	Kobieta	21-23 lat	V	4	5	5	5	3	4	2	0	0	4	4	2	6	1	0	1	Nie	Tak	Tak	Nie	Tak	Tak	Tak				3				2	3	3	4	7	3	3
Tak	Kobieta	21-23 lat	IV	2	3	4	3	5	5	2	5	5	3	4	3	1	5	3	2	Tak	Nie	Tak	Nie	Nie	Tak	Nie	6	5	1	5	5	7	5		4	5	5	6	5	5
Tak	Kobieta	21-23 lat	IV	3	5	3	5	2	2	0	6	5	0	4	2	6	3	2	0	Tak	Tak	Tak	Nie	Nie	Tak	Nie	5	5	3	2	3	5	4	3	6	5	1	6	4	5	Tak	Tak	Nie	Nie	Tak, zaburzenia depresyjne;	Nie	Negatywnie	Tak	Tak
Tak	Kobieta	21-23 lat	IV	1	1	2	1	5	1	1	2	4	3	6	3	0	2	0	2	Nie	Nie	Nie	Tak	Tak	Tak	Nie	6	6	6	5	6	5	5	5	7	7	6	6	7	6	Nie	Nie	Nie	Nie	Nie		Nie ma wpĹ‚ywu	Nie	Nie
Tak	MÄ™ĹĽczyzna	18-20 lat	I	5	5	5	6	4	4	3	2	3	1	4	2	4	4	0	2	Nie	Nie	Tak	Tak	Tak	Tak	Tak	4	5	5	2	4	5	5	3	6	3	3	5	2	3	Tak	Tak	Nie	Nie	Tak, zaburzenia depresyjne;	Tak	Negatywnie	Nie	Tak
Tak	MÄ™ĹĽczyzna	21-23 lat	IV	5	6	5	6	5	5	0	4	5	5	0	1	5	6	4	2	Tak	Nie	Tak	Nie	Tak	Tak	Nie															Nie	Nie	Nie	Nie	Nie	Nie	Nie ma wpĹ‚ywu	Nie	Nie
Tak	Kobieta	21-23 lat	IV	5	5	5	4	1	3	1	2	3	0	4	2	3	5	4	2	Nie	Nie	Tak	Nie	Nie	Tak	Tak	7	4	5	6	4	6	5	5	6	5	5	6	7	6	Nie	Nie	Tak	Nie	Nie	Nie	Pozytywnie	Nie	Nie
Tak	MÄ™ĹĽczyzna	21-23 lat	III	4	5	6	4	4	6	2	6	4	1	2	1	6	6	4	3	Tak	Tak	Tak	Nie	Nie	Tak	Nie	5	3	5	5	3	2	3	1	5	7	4	6	5	5	Nie	Nie	Nie	Nie	Nie	Nie	Negatywnie	Tak	Nie
Tak	Kobieta	21-23 lat	IV	2	3	3	3	5	1	3	2	2	5	6	4	3	2	1	2	Nie	Nie	Nie	Nie	Nie	Tak	Nie	5	6	4	6	3	5	3	3	5	6	2	5	5	5	Tak	Tak	Tak	Nie	Tak, zaburzenia lÄ™kowe;	Tak	Negatywnie	Nie	Tak
Tak	Kobieta	powyĹĽej 26 lat	IV	2	2	2	3	4	3	1	5	5	2	4	1	4	5	4	2	Nie	Tak	Tak	Tak	Tak	Tak	Tak	5	3	3	2	3	4	3	1	6	2	3	2	3	3	Tak	Tak	Nie	Nie	Nie	Nie	Nie ma wpĹ‚ywu	Nie	Nie
Tak	MÄ™ĹĽczyzna	powyĹĽej 26 lat	IV
Tak	MÄ™ĹĽczyzna	24-26 lat	IV
Tak	Kobieta	21-23 lat	I
Tak	MÄ™ĹĽczyzna	21-23 lat	IV	1	3	2	1	6	1	0	2	4	0	6	1	3	6	0	6	Tak	Nie	Tak	Nie	Nie	Tak	Tak	5	4	5	4	5	5	5	3	4	6	4	6	6	6	Tak	Nie	Tak	Nie	Nie	Nie	Negatywnie	Tak	Tak
Tak	Kobieta	21-23 lat	III	6	5	5	4	4	6	0	0	5	3	2	0	5	5	6	2	Tak	Nie	Tak	Nie	Tak	Tak	Tak	5	2	3	1	4	4	2	4	2	3	1	6	1	5	Tak	Tak	Nie	Nie	Tak, zaburzenia depresyjne;	Tak	Negatywnie	Nie	Nie
Tak	MÄ™ĹĽczyzna	24-26 lat	IV
Tak	Kobieta	24-26 lat	IV
Tak	Kobieta	21-23 lat	III	5	5	4	5	5	4	4	5	5	4	3	2	5	5	4	2	Tak	Tak	Tak	Nie	Tak	Tak	Tak															Tak	Nie	Nie	Nie	Nie			Nie	Tak
Tak	MÄ™ĹĽczyzna	21-23 lat	III	5	6	2	5	5	0	0	0	0	2	4	0	0	5	1	1	Nie	Tak	Tak	Nie	Tak	Tak	Nie	6	6	4	5	3	5	4	5	7	6	3	2	7	5	Nie	Nie	Nie	Nie	Nie		Pozytywnie	Nie	Tak
Tak	Kobieta	21-23 lat	IV	5	5	5	4	4	5	3	3	3	3	3	2	5	5	5	2	Tak	Nie	Tak	Nie	Nie	Tak	Nie	6	4	5	1	4	4	5	4	5	3	2	4	1	4	Tak	Tak	Nie	Nie	Tak, zaburzenia depresyjne;	Tak	Negatywnie	Nie	Nie
Tak	MÄ™ĹĽczyzna	21-23 lat	II	3	5	4	5	3	0	0	0	2	2	4	0	4	3	2	1	Tak	Nie	Tak	Nie	Tak	Tak	Nie	5	2	3	6	4	4	5	6	7	7	4	7	7	5	Nie	Nie	Tak	Nie	Nie	Nie	Negatywnie	Tak	Nie
Tak	MÄ™ĹĽczyzna	24-26 lat	VI	5	4	5	4	6	5	5	6	5	5	5	5	4	6	3	4	Tak	Nie	Tak	Nie	Nie	Tak		7	6	5	7	6	7	6	4	7	7	7	5	3	6	Tak	Nie	Nie	Nie	Nie	Nie	Nie ma wpĹ‚ywu	Nie	Nie
Tak	Kobieta	18-20 lat	II	3	4	4	5	3	3	0	3	4	1	1	1	5	5	4	1	Tak	Tak	Tak	Nie	Tak	Tak	Tak	5	4	5	3	4	4	5	3	3	4	2	5	4	5	Tak	Tak	Tak	Tak	Tak, zaburzenia lÄ™kowe;	Nie	Nie ma wpĹ‚ywu	Nie	Nie
Tak	Kobieta	24-26 lat	IV	6	6	6	6	4	6	1	6	6	0	3	2	6	6	6	0	Tak	Nie	Tak	Nie	Tak	Tak	Tak	6	2	1	1	3	3	3	5	7	6	4	7	3	5	Tak	Tak	Nie	Nie	Tak, zaburzenia lÄ™kowe;	Tak	Negatywnie	Nie	Nie
Tak	Kobieta	21-23 lat	IV
Tak	MÄ™ĹĽczyzna	21-23 lat	IV
Tak	MÄ™ĹĽczyzna	21-23 lat	V
Tak	Kobieta	21-23 lat	III	6	6	6	6	5	6	0	6	6	0	3	0	4	6	6	2	Tak	Nie	Tak	Nie	Tak	Tak	Tak	5	1	3	1	2	1	4	1	5	6	1	3	1	4	Nie	Nie	Tak	Nie	Nie		Nie ma wpĹ‚ywu	Nie	Tak
Tak	Kobieta	21-23 lat	V	3	4	2	2	6	3	0	3	6	3	5	2	4	5	5	3	Tak	Tak	Nie	Nie	Nie	Nie	Nie
Tak	Kobieta	21-23 lat	V	5	4	4	4	5	5	3	2	4	2	2	1	6	5	5	4	Tak	Tak	Tak	Tak	Nie	Tak	Nie	5	3	3	4	3	4	4	4	5	6	3	5	3	5	Tak	Nie	Nie	Nie	Nie	Nie	Nie ma wpĹ‚ywu	Nie	Tak
Tak	Kobieta	21-23 lat	III	6	6	6	6	4	6	0	3	3	0	3	0	0	4	3	0	Tak	Nie	Tak	Nie	Tak	Tak	Tak	5	4	2	1	5	7	2	5	5	5	1	7	1	3	Tak	Tak	Tak	Tak	Tak, zaburzenia lÄ™kowe;	Tak	Negatywnie	Nie	Nie
Tak	MÄ™ĹĽczyzna	21-23 lat	III	5	5	5	5	3	5	2	5	5	2	1	1	5	5	3	3	Tak	Nie	Tak	Tak	Tak	Tak	Nie	6	5	7	3	5	4	6	3	7	7	4	7	4	5	Nie	Nie	Tak	Nie	Nie	Nie	Negatywnie	Tak	Tak
Tak	Kobieta	21-23 lat	IV	1	1
Tak	Kobieta	24-26 lat	V	6	5	6	6	4	6	1	5	6	2	4	3	5	5	5	2	Tak	Nie	Tak	Tak	Tak	Tak	Nie	6	5	3	5	5	5	6	4	6	5	4	6	5	6	Tak	Tak	Nie	Nie	Tak, zaburzenia lÄ™kowe;	Nie	Pozytywnie	Nie	Nie
Tak	MÄ™ĹĽczyzna	24-26 lat	III	3	2	1	2	2	4	2	3	3	3	3	3	5	4	1	3	Tak	Nie	Tak	Nie	Nie	Tak	Nie	5	5	5	7	4	3	4	3	6	6	4	6	6	5	Nie	Nie	Nie	Nie	Nie		Nie ma wpĹ‚ywu	Nie	Nie
Tak	Kobieta	24-26 lat	VI	3	3	4	4	5	6	1	5	5	6	4	3	6	6	2	3	Tak	Nie	Tak	Nie	Tak	Tak	Nie	7	5	4	6	3	7	7	5	7	3	3	5	7	6	Tak	Nie	Tak	Nie	Nie		Nie ma wpĹ‚ywu	Nie	Tak
Tak	Kobieta	21-23 lat	II	5	3	3	4	5	3	2	3	3	3	3	2	4	6	4	3	Tak	Tak	Tak	Nie	Tak	Tak	Tak	5	3	3	4	5	4		3	5	5	3	5	5	5	Tak	Tak	Tak	Tak	Tak, zaburzenia depresyjne;	Tak	Negatywnie	Tak	Tak
Tak	Kobieta	21-23 lat	IV	5	2	6	3	1	6	0	6	6	2	2	4	6	3	3	2	Tak	Tak	Tak	Nie	Tak	Tak	Tak
Tak	Kobieta	21-23 lat	III	6	5	5	5	2	6	2	4	5	1	5	1	4	5	5	2	Tak	Tak	Tak	Nie	Tak	Tak	Tak	6	3	5	1	3	4	5	3	5	6	3	5	2	6	Nie	Nie	Tak	Nie	Nie		Pozytywnie	Nie	Nie
Tak	Kobieta	21-23 lat	III	6		6	6	2	6	1	6	6	4	6	1	6	6	6	2	Tak	Tak	Tak	Nie	Tak	Tak	Tak	4	3	1	1	2	4	2	1	1	5	2	4	1	1	Tak	Tak	Tak	Tak	Tak, zaburzenia lÄ™kowe;	Tak	Negatywnie	Nie	Tak
Tak	Kobieta	18-20 lat	I	2	5	6	6	6	5	3	3	5	2	2	5	6	5	5	2	Tak	Nie	Tak	Nie	Nie	Tak	Tak															Nie	Nie	Nie	Nie	Tak, zaburzenia zwiÄ…zane ze stresem;	Nie	Negatywnie	Tak	Nie
Tak	Kobieta	21-23 lat	IV
Tak	MÄ™ĹĽczyzna	21-23 lat	I
Tak	MÄ™ĹĽczyzna	21-23 lat	IV	5	6	6	4	6	4	1	3	3	2	2	1	5	4	4	2	Tak	Tak	Tak	Tak	Nie	Tak	Tak	6	5	6	5	4	5	5	4	7	5	6	3	3	5	Nie	Nie	Tak	Nie	Nie	Nie	Nie ma wpĹ‚ywu	Nie	Nie
Tak	Kobieta	18-20 lat	I	4	6	1	2	6	2	6	0	4	5	6	6	0	3	1	3	Nie	Tak	Tak	Nie	Nie	Tak	Nie	7	7	5	7	7	7		7	3	7	6	6	7	7	Nie	Nie	Nie	Nie	Nie	Tak	Negatywnie	Tak	Nie
Tak	Kobieta	21-23 lat	I	5	5	6	5	3	3	1	0	0	2	4	1	5	0	0	3	Tak	Tak	Tak	Nie	Nie	Tak	Tak
Tak	Kobieta	21-23 lat	III	2	4	4	4	5	2	5	0	1	4	5	2	3	3	0	2	Nie	Tak	Tak	Tak	Tak	Tak	Tak
Tak	Kobieta	21-23 lat	III	5	4	5	5	5	5	3	3	3	3	4	0	6	5	5	1	Tak	Tak	Tak	Nie	Tak	Tak	Nie	6	4	3	6	5	5	5	5	4	5	5	6	7	5	Nie	Nie	Nie		Nie		Negatywnie	Tak	Nie
Tak	MÄ™ĹĽczyzna	21-23 lat	II	2	3	3	3	4	0	1	0	0	2	4	3	1	0	0	3	Nie	Nie	Nie	Nie	Nie	Tak	Nie	4	4	4	5	2	5	3	4	3	3	4	6	4	5	Nie	Nie	Nie	Nie	Nie	Nie	Nie ma wpĹ‚ywu	Nie	Nie
Tak	Kobieta	21-23 lat	III	6	5	5	6	4	4	4	2	2	4	5	3	2	2	2	4	Tak	Nie	Tak	Nie	Tak	Tak	Tak	5	4	1	5	5	7	5	5	7	6	7	6	5	5	Nie	Nie	Tak	Tak	Nie	Nie	Nie ma wpĹ‚ywu	Tak	Nie
Tak	MÄ™ĹĽczyzna	powyĹĽej 26 lat	V	3	3	2	2	3	4	1	0	1	1	3	2	4	5	5	3	Tak	Tak	Tak	Nie	Tak	Tak	Nie	4	5	3	2	4	4	4	5	3	5	2	5	3	4	Nie	Nie	Tak	Nie	Nie	Nie	Negatywnie	Tak	Nie
Tak	Kobieta	18-20 lat	I
Tak	Kobieta	21-23 lat	III	6	6	5	6	3	6	1	6	5	1	4	1	4	5	4	2	Tak	Nie	Tak	Tak	Tak	Tak	Tak	4	2	2	3	2	1	2	1	2	3	3	3	2	2	Tak	Tak	Tak	Tak	Tak, zaburzenia depresyjne;	Tak	Negatywnie	Nie	Nie
Tak	Kobieta	21-23 lat	II
Tak	Kobieta	21-23 lat	IV	1	1	1	2	6	0	2	0	0	3	6	4	0	0	0	5	Nie	Nie	Nie	Nie	Nie	Nie	Nie
Tak	MÄ™ĹĽczyzna	21-23 lat	IV	2	5	5	5	4	1	1	0	0	3	6	5	1	3	0	1	Nie	Nie	Tak	Nie	Tak	Tak	Nie	5	5	5	5	3	6	5	4	7	6	3	7	7	5	Nie	Nie	Tak	Nie	Nie	Nie	Pozytywnie	Nie	Nie
Tak	Kobieta	24-26 lat	IV
Tak	Kobieta	21-23 lat	III	4	4	4	5	5	4	1	0	3	2	4	2	0	5	4	1	Nie	Tak	Tak	Tak	Tak	Tak	Tak	4	2	3	2	5	2	3	2	6	7	1	6	4	5	Nie	Nie	Tak	Tak	Nie		Negatywnie	Tak	Tak
Tak	Kobieta	21-23 lat	IV	3	5	5	5	3	5	1	4	5	3	2	2	5	6	5	2	Tak	Nie	Tak	Nie	Tak	Tak	Nie	5	3	3	2	5	5	3	2	5	4	1	6	4	4	Nie	Nie	Tak	Tak	Nie	Nie	Negatywnie	Tak	Tak
Tak	Kobieta	21-23 lat	IV	3	2	4	1	2	1	0	5	5	2	3	1	5	4	2	2	Nie	Tak	Nie	Tak	Tak	Tak	Tak	6	2	6	3	5	5	7	3	7	6	2	5	4	4	Nie	Nie	Nie	Nie	Nie		Negatywnie	Nie	Nie
Tak	Kobieta	21-23 lat	IV	4	5	6	5	4	6	0	5	6	4	4	4	0	6	6	0	Tak	Tak	Tak	Tak	Nie	Tak	Tak	6	5	4	4	5	6	6	5	6	5	5	6	6	5
Tak	Kobieta	21-23 lat	III	5	6	5	5	5	6	2	5	5	4	3	1	6	6	6	3	Tak	Tak	Tak	Nie	Nie	Tak	Tak	5	5	2	4	5	6	6	6	6	2	2	6	4	5	Tak	Nie	Tak	Tak	Tak, zaburzenia lÄ™kowe;	Tak	Nie ma wpĹ‚ywu	Tak	Nie
Tak	Kobieta	21-23 lat	III	5	5	5	6	1	2	2	6	3	5	6	4	0	3	2	2	Tak	Nie	Tak	Nie	Nie	Tak	Tak	5	7	5	7	5	5	5	3	6	7	7	7	7	6	Nie	Nie	Tak	Tak	Nie	Nie	Negatywnie	Nie	Nie
Tak	Kobieta	18-20 lat	I
Tak		24-26 lat	V	5	4	6	4	4	6	4	1	5	5	4	1	4	4	6	5	Tak	Nie	Tak	Nie	Tak	Tak	Nie	7	4	4	4	5	5	5	5	1	3	1	4	2	5	Nie	Nie	Tak	Nie	Nie		Negatywnie	Nie	Nie
Tak	Kobieta	21-23 lat	IV	3	2	0	0	4	2	0	4	5	3	3	2	6	4	4	3	Nie	Nie	Nie	Nie	Nie	Nie	Nie	6	5	4	6	5	5	6	3	5	7	5	5	7	4	Nie	Nie	Nie	Nie	Nie		Negatywnie	Nie	Nie
Tak	Kobieta	21-23 lat	IV	1	2	5	3	6	1	3	1	0	4	5	1	1	4	0	3	Nie	Tak	Nie	Nie	Nie	Tak	Nie	7	6	5	4	3	7	6	6	6	7	2	5	4	6	Nie	Nie	Nie	Nie	Nie	Nie	Nie ma wpĹ‚ywu	Nie	Nie
Tak	Kobieta	21-23 lat	IV
Tak	Kobieta	21-23 lat	III	4	6	4	6	3	2	0	2	4	4	6	2	1	3	2	2	Tak	Nie	Tak	Nie	Tak	Tak	Nie	5	3	6	2	4	5	4	4	7	2	2	6	2	5	Tak	Tak	Nie	Nie	Tak, zaburzenia depresyjne;	Tak	Negatywnie	Nie	Nie
Tak	Kobieta	21-23 lat	IV	5	6	6	5	4	4	3	0	1	5	4	4	4	5	3	1	Tak	Nie	Tak	Nie	Nie	Tak	Nie	5	4	5	6	6	6	5	6	7	6	5	6	6	6	Nie	Nie	Nie	Nie	Nie		Nie ma wpĹ‚ywu	Nie	Tak
Tak	MÄ™ĹĽczyzna	21-23 lat	IV	5	5	3	4	6	2	1	0	0	3	6	4	5	6	2	6	Tak	Tak	Tak	Nie	Nie	Nie	Nie	7	5	6	7	7	6	7	4	7	7	6	7	7	7	Nie	Nie	Nie	Nie	Nie	Nie	Nie ma wpĹ‚ywu	Nie	Nie
Tak	Kobieta	21-23 lat	IV	3	4	3	4	4	2	1	4	5	6	6	5	4	6	3	2	Tak	Nie	Nie	Nie	Tak	Tak	Nie
Tak	MÄ™ĹĽczyzna	24-26 lat	IV
Tak	Kobieta	24-26 lat	IV	6	6	6	6	3	6	1	6	6	3	6	4	6	6	6	2	Tak	Tak	Tak	Nie	Nie	Tak	Tak	7	5	1	6	7	5	7	1	2	7	5	7	7		Nie	Nie	Tak	Tak	Nie	Nie	Negatywnie	Nie	Tak
Tak	MÄ™ĹĽczyzna	21-23 lat	IV	5	4	5	3	6	2	5	3	3	4	6	4	3	4	1	5	Tak	Tak	Tak	Tak	Nie	Tak	Nie	5	6	6	7	4	7	3	5	5	7	7	7	7	4	Nie	Nie	Tak	Nie	Nie	Nie	Negatywnie	Tak	Tak
Tak	Kobieta	21-23 lat	IV
Tak	MÄ™ĹĽczyzna	21-23 lat	IV
Tak	MÄ™ĹĽczyzna	24-26 lat	IV	3	3	3	4	5	1	4	1	2	2	0	1	5	1	0	4	Nie	Nie	Nie	Nie	Nie	Tak	Nie															Nie	Nie	Nie	Nie	Nie		Nie ma wpĹ‚ywu	Tak	Nie
Tak	Kobieta	21-23 lat	IV	1	2	2	5	3	1	0	0	1	2	3	2	2	4	2	3	Nie	Nie	Nie	Nie	Nie	Tak	Tak
Tak	Kobieta	21-23 lat	IV	4	5	5	5	3	2	0	0	0	3	6	2	3	3	2	3	Tak	Nie	Nie	Nie	Tak	Nie	Nie	5	5	5	3	5	5	5	3	5	6	5	7	3	5	Nie	Nie	Nie	Nie	Nie		Negatywnie	Nie	Nie
Tak	Kobieta	21-23 lat	IV	2	5	3	5	4	2	1	3	3	3	2	3	3	5	6	2	Tak	Tak	Nie	Nie	Nie	Tak	Tak	5	5	4	5	4	5	4	5	7	4	5	5	7	3	Tak	Tak	Tak	Nie	Tak, zaburzenia zwiÄ…zane ze stresem;	Nie	Negatywnie	Nie	Nie
Tak	Kobieta	powyĹĽej 26 lat	IV	6	5	6	5	5	6	1	1	1	3	6	1	5	6	4	0	Tak	Nie	Tak	Nie	Tak	Tak	Tak	3	3	5	2	1	5	3	1	6	6	1	7	1	5	Nie	Nie	Tak	Tak	Nie	Nie	Negatywnie	Tak	Tak
Tak	MÄ™ĹĽczyzna	24-26 lat	III
Tak	Kobieta	18-20 lat	I
Tak	MÄ™ĹĽczyzna	18-20 lat	II	6	2	0	4	5	6	2	0	0	0	4	3	6	2	0	0	Tak	Nie	Tak	Nie	Tak	Tak	Nie	7	5	5	6	7	7	7	2	7	7	7	7	7	6
Tak	Kobieta	21-23 lat	IV
Tak	MÄ™ĹĽczyzna	21-23 lat	II	3	4	4	3	5	4	4	2	2	2	4	2	5	4	3	4	Tak	Tak	Nie	Nie	Nie	Tak	Nie	6	6	6	5	6	5	6	5	5	6	6	6	1	6	Tak	Tak	Nie	Nie	Nie	Nie	Nie ma wpĹ‚ywu	Tak	Nie
Tak	Kobieta	21-23 lat	V	4	2	5	5	5	4	2	4	6	3	3	5	5	3	4	3	Tak	Nie	Tak	Tak	Tak	Tak	Tak	5	7	6	6	5	6	5	5	7	6	6	6	6	5	Tak	Tak	Tak	Tak	Tak, zaburzenia lÄ™kowe;	Tak	Negatywnie	Nie	Tak
Tak	MÄ™ĹĽczyzna	21-23 lat	III	5	3	5	4	2	5	2	6	6	3	6	2	4	4	4	2	Tak	Nie	Tak	Nie	Tak	Tak	Tak	6	2	3	4	4	3	6	2	5	5	4	5	4	5	Tak	Tak	Tak	Nie	Nie	Nie	Negatywnie	Tak	Tak
Tak	Kobieta	18-20 lat	I	6	3	4	2	5	6	0	6	5	0	6	2	3	5	3	5	Tak	Tak	Tak	Nie	Tak	Tak	Tak	7	5	7	6	5	5	7	3	6	6	7	7	4	7	Tak	Tak	Tak	Tak	Inne;	Tak	Nie ma wpĹ‚ywu	Tak	Tak
Tak	Kobieta	21-23 lat	IV
Tak	MÄ™ĹĽczyzna	21-23 lat	IV	3	5	3	2	5	2	1	4	4	3	6	4	4	5	2	2	Tak	Tak	Tak	Nie	Nie	Tak	Nie	5	5	3	3	5	7	4	4	5	5	3	5	4	4	Nie	Nie	Nie	Nie	Nie		Negatywnie	Nie	Nie
Tak	MÄ™ĹĽczyzna	21-23 lat	III	1	3	2	1	5	1	2	0	4	3	3	4	2	3	5	4	Nie	Nie	Nie	Nie	Tak	Tak	Nie	6	4	6	6	3	4	5	6	6	7	4	5	5	5	Nie	Nie	Nie	Nie	Nie	Nie	Nie ma wpĹ‚ywu	Nie	Nie
Tak	Kobieta	21-23 lat	III	5	5	6	5	2	5	0	4	2	0	4	0	6	6	6	1	Tak	Tak	Tak	Nie	Tak	Tak	Tak	5	2	1	3	5	5	5	1	6	4	1	4	5	5	Nie	Tak	Tak	Nie	Nie	Nie	Pozytywnie	Tak	Nie
Tak	Kobieta	21-23 lat	II
Tak	Kobieta	18-20 lat	II	5	3	3	2	5	4	0	4	4	2	1	1	3	4	3	4	Tak	Tak	Tak	Nie	Tak	Tak	Nie															Tak	Tak	Tak	Tak	Nie	Nie	Nie ma wpĹ‚ywu	Nie	Nie
Tak	Kobieta	21-23 lat	III	3	3	2	4	5	2	0	1	4	1	5	3	4	4	2	2	Tak	Nie	Nie	Nie	Nie	Tak	Nie	6	3	4	5	3	3	4	2	5	5	5	6	2	5	Tak	Nie	Tak	Tak	Nie	Nie	Pozytywnie	Nie	Nie
Tak	Kobieta	18-20 lat	II	3	1	2	1	1	1	1	0	2	0	3	1	2	1	2	0	Tak	Nie	Tak	Tak	Tak	Tak	Tak	4	6	3	3	3	2	5	3	4	5	2	5	3	4	Tak	Tak	Tak	Tak	Tak, zaburzenia lÄ™kowe;	Nie	Nie ma wpĹ‚ywu	Nie	Nie
Tak	MÄ™ĹĽczyzna	21-23 lat	III	5	5	4	4	5	5	2	1	6	4	4	2	6	6	4	4
Tak	MÄ™ĹĽczyzna	21-23 lat	III	5	5	4	5	6	4	4	1	1	5	5	1	1	2	1	5	Tak	Tak	Nie	Tak	Nie	Nie	Nie	6	7	7	6	6	6	6	6	7	7	5	7	7	6	Nie	Nie	Nie	Nie	Nie		Nie ma wpĹ‚ywu	Nie	Nie
Tak
Tak	Kobieta	21-23 lat	III	3	3	3	4	5	1	1	1	1	4	3	4	1	2	0	4	Tak	Nie	Tak	Nie	Nie	Tak	Nie	6	6	6	4	6	6	5	7	7	6	4	6	5	6	Nie	Nie	Tak	Tak	Nie	Tak	Nie ma wpĹ‚ywu	Nie	Nie
Tak	Kobieta	21-23 lat	III	3	4	2	3	5	0	0	0	0	3	4	0	0	2	0	1	Nie	Nie	Tak	Nie	Tak	Tak	Nie	5	2	5	2	5	4	5	4	4	6	3	6	5	6	Nie	Nie	Nie	Nie	Nie	Nie	Nie ma wpĹ‚ywu	Tak	Nie
Tak	Kobieta	21-23 lat	III	6	5	5	4	3	5	2	6	6	2	3	1	6	6	5	0	Tak	Nie	Tak	Nie	Tak	Tak	Nie	5	4	3	2	4	4	3	3	2	3	2	5	3	4	Nie	Nie	Nie	Tak	Nie		Nie ma wpĹ‚ywu	Nie	Nie
Tak	MÄ™ĹĽczyzna	21-23 lat	III	2	1	2	3		1	0	4	3	0	0	2	4	5	1	1	Tak	Nie	Nie	Tak	Nie	Nie	Nie
Tak	MÄ™ĹĽczyzna	21-23 lat	III	2	2	1	2	6	0	1	3	2	5	6	3	2	3	0	6	Nie	Nie	Nie	Nie	Nie	Nie	Nie	6	6	7	7	7	6	6	5	6	7	7	7	7	7	Nie	Nie	Nie	Nie	Nie	Nie	Nie ma wpĹ‚ywu	Nie	Nie
Tak	Kobieta	21-23 lat	III	5	3	3	5	2	5	2	4	3	5	4	3	3	4	2	2	Tak	Nie	Tak	Nie	Tak	Tak	Tak	5	5	2	2	3	5	5	6	4	7	5	5	4	5	Nie	Nie	Tak	Tak	Nie		Negatywnie	Nie	Tak
Tak	MÄ™ĹĽczyzna		III	1	2	1	2	4	2	0	2	2	3	4	2	2	0	0	4	Nie	Nie	Nie	Nie	Nie	Nie	Nie	5	4	6	6	4	7	7	4	6	6	4	6	6	6	Nie	Nie	Nie	Nie	Nie	Nie	Nie ma wpĹ‚ywu	Nie	Nie
Tak	MÄ™ĹĽczyzna	21-23 lat	III
Tak	MÄ™ĹĽczyzna	18-20 lat	II	2	3	0	0	5	0	2	0	0	2	6	3	4	4	0	1	Nie	Nie	Nie	Nie	Nie	Nie	Nie															Nie	Nie	Tak	Tak	Nie	Nie	Nie ma wpĹ‚ywu	Nie	Nie
Tak	Kobieta	18-20 lat	II	3	5	5	2	4	2	3	1	2	2	5	4	4	3	2	3	Tak	Nie	Tak	Nie	Tak	Tak	Nie	5	5	4	6	7	5	5	4	7	6	5	6	5	5	Nie	Nie	Tak	Tak	Nie	Nie	Nie ma wpĹ‚ywu	Nie	Nie
Tak	MÄ™ĹĽczyzna	21-23 lat	II	5	5	5	3	5	4	2	1	2	5	3	2	4	4	0	3	Tak	Tak	Tak	Nie	Nie	Tak	Tak	6	5	6	7	4	5	6	5	6	7	6	7	6	5	Nie	Nie	Tak	Nie	Nie	Nie	Nie ma wpĹ‚ywu	Tak	Nie
Tak	Kobieta	21-23 lat	II	6	5	6	6	1	5	2	5	6	1	4	2	5	6	6	0	Tak	Tak	Tak	Nie	Tak	Tak	Tak	3	3	5	3	2	5	2	2	5	3	2	3	3	3	Nie	Nie	Tak	Nie	Nie	Nie	Negatywnie	Tak	Tak
Tak	Kobieta	21-23 lat	II	6	6	6	6	2	6	3	6	6	0	6	1	6	6	0	0	Tak	Tak	Tak	Tak	Tak	Tak	Tak	6	6	6	6	6	6	5	5	6	5	5	5	6	5	Tak	Nie	Tak	Tak	Nie		Nie ma wpĹ‚ywu	Nie	Nie
Tak	Kobieta	21-23 lat	II	5	4	2	5	5	0	5	0	0	5	6	5	2	2	0	5	Nie	Nie	Tak	Nie	Nie	Nie	Tak	7	7	5	7	7	7	7	7	7	7	7	7	7	7	Tak	Nie	Nie	Nie		Nie	Nie ma wpĹ‚ywu	Nie	Nie
Tak	MÄ™ĹĽczyzna	18-20 lat	II
Tak	Kobieta	18-20 lat	II	6	5	5	5	4	6	3	6	5	0	3	0	6	6	6	0	Tak	Nie	Tak	Nie	Tak	Tak	Nie	2	1	1	1	1	2	1	1	2	3	1	5	1	3	Nie	Nie	Nie	Nie	Nie		Nie ma wpĹ‚ywu	Nie	Nie
Tak	Kobieta	21-23 lat	II	4	4	4	4	4	1	3	2	3	3	2	3	3	3	1	2	Nie	Tak	Tak	Nie	Tak	Tak	Nie	5	3	6	3	5	4	6	5	5	4	3	5	4	6	Tak	Tak	Nie	Nie	Tak, zaburzenia depresyjne;	Nie	Nie ma wpĹ‚ywu	Tak	Nie
Tak	MÄ™ĹĽczyzna	21-23 lat	II	2	1	1	2	4	3	1	3	2	4	3	3	0	2	0	5	Nie	Nie	Nie	Nie	Nie	Tak	Nie															Nie	Nie	Nie	Nie	Nie	Nie	Nie ma wpĹ‚ywu	Nie	Nie
Tak	MÄ™ĹĽczyzna	18-20 lat	II
Tak	MÄ™ĹĽczyzna	21-23 lat	II	5	2	1	2	6	5	3	3	2	2	3	2	6	6	4	1	Tak	Nie	Tak	Nie	Tak	Tak	Nie															Nie	Nie	Nie	Nie	Nie	Nie	Nie ma wpĹ‚ywu	Nie	Nie
Tak	MÄ™ĹĽczyzna	21-23 lat	III	5	3	3	5	5	2	6	2	5	2	5	4	1	1	0	2	Tak	Nie	Tak	Nie	Tak	Tak	Nie	6	5	5	4	4	3	6	2	4	5	2	5	6	6	Nie	Nie	Tak	Nie	Nie	Nie	Nie ma wpĹ‚ywu	Tak	Nie
Tak	Kobieta	24-26 lat	V
Tak	Kobieta	24-26 lat	VI	6	5	5	4	1	6	2	4	5	3	3	2	6	5	4	1	Tak	Nie	Tak	Nie	Tak	Tak	Tak	5	5	2	2	2	3	1	2	5	4	2	4	2	4	Tak	Tak	Tak	Tak	Tak, zaburzenia lÄ™kowe;	Tak	Negatywnie	Tak	Tak
Tak	Kobieta	24-26 lat	V	3	2	1	2	5	0	4	0	0	6	5	5	0	1	2	5	Nie	Nie	Nie	Nie	Nie	Nie	Nie	6	7	5	6	5	7	5	7	7	7	5	7	7	6	Nie	Nie	Nie	Nie	Nie	Nie	Negatywnie	Nie	Nie
Tak	MÄ™ĹĽczyzna	24-26 lat	VI	5	3	5	6	5	4	0	6	6	6	4	1	6	6	5	2	Tak	Nie	Tak	Nie	Nie	Tak	Nie	6	2	2	4	3	4	5	2	5	5	2	5	5	5	Tak	Tak	Tak	Tak	Tak, zaburzenia depresyjne;	Tak	Nie ma wpĹ‚ywu	Nie	Nie
Tak	MÄ™ĹĽczyzna	24-26 lat	V	6	6	6	6	4	6	5	6	6	3	4	3	6	6	4	4	Tak	Nie	Tak	Nie	Nie	Tak	Tak	5	2	2	5	5	4	4	3	7	4	5	7	7	5	Tak	Tak	Tak	Tak	Tak, zaburzenia lÄ™kowe;	Nie	Nie ma wpĹ‚ywu	Nie	Tak
Tak	Kobieta	21-23 lat	IV	5	3	3	3	4	4	2	3	4	3	2	1	4	6	5	4	Tak	Nie	Tak	Nie	Nie	Tak	Nie	6	2	4	3	5	5	3	5	6	5	2	5	4	4	Nie	Nie	Tak	Tak	Nie	Nie	Negatywnie	Nie	Nie
Tak	Kobieta	18-20 lat	II	3	3	3	4	5	3	1	4	2	3	4	4	3	0	0	4	Tak	Nie	Tak	Nie	Tak	Tak	Nie
Tak	Kobieta	21-23 lat	III	5	3	4	4	3	5	1	5	6	1	2	1	3	4	5	1	Tak	Tak	Tak	Nie	Tak	Tak	Tak	4	1	2	1	3	5	1	2	6	3	1	5	2	4	Tak	Nie	Tak	Nie	Nie	Nie	Negatywnie	Nie	Tak
Tak	Kobieta	24-26 lat	VI	5	3	5	4	3	4	1	4	6	0	2		6	6	6	1	Tak	Nie	Tak	Nie	Nie	Tak	Tak	5	2	4	2	5	4	5	1	6	6	3	5	5	5	Nie	Nie	Nie		Nie		Nie ma wpĹ‚ywu	Nie	Nie
Tak	Kobieta	21-23 lat	IV	4	5	6	5	5	4	1	2	2	1	1	1	3	4	2	0	Tak	Tak	Tak	Nie	Tak	Tak	Nie	4	2	6	3	1	6	5	6	6	2	2	5	1	6	Tak	Tak	Nie	Nie	Nie		Nie ma wpĹ‚ywu	Nie	Nie
Tak	Kobieta	21-23 lat	IV	1	4	4	4	5	1	4	3	4	5	1	1	3	3	1	4	Nie	Nie	Nie	Nie	Nie	Nie	Nie	6	6	7	6	5	6	5	5	6	5	5	5	7	7	Nie	Nie	Nie		Nie		Nie ma wpĹ‚ywu	Nie	Nie
Tak	MÄ™ĹĽczyzna	21-23 lat	II	2	4	2	3	6	1	5	0	0	5	6	3	3	2	0	5	Nie	Nie	Nie	Tak	Nie	Nie	Nie															Nie	Nie	Nie	Nie	Nie	Nie	Nie ma wpĹ‚ywu	Tak	Nie
Tak	MÄ™ĹĽczyzna	24-26 lat	III	6	2	2	4	6	6	0	6	6	4	1	5	6	6	6	1	Tak	Tak	Tak	Tak	Tak	Tak	Tak	7	4	6	2	7	5	7	3	3	2	2	1	1	7	Tak	Tak	Nie	Tak	Tak, zaburzenia depresyjne;	Tak	Negatywnie	Tak	Nie
Tak	Kobieta	21-23 lat	III	1	4	5	4	4	1	2	0	1	3	5	4	2	0	0	4	Nie	Nie	Nie	Nie	Tak	Tak	Nie	6	5	5	5	3	7	3	7	5	6	3	2	6	5	Nie	Nie	Nie	Nie	Nie	Nie	Nie ma wpĹ‚ywu	Nie	Nie
Tak	Kobieta	21-23 lat	III	5	5	5	4	3	5	3	6	6	4	6	6	4	4	4	3	Tak	Tak	Tak	Tak	Tak	Tak	Tak	6	7	2	7	7	7	6	5	7	7	7	7	7	6	Nie	Nie	Tak	Tak	Nie		Pozytywnie	Nie	Tak
Tak	Kobieta	24-26 lat	V	6	5	6	5	3	5	0	4	5	3	2	1	5	4	0	1	Tak	Nie	Tak	Nie	Tak	Tak	Nie	5	3	2	3	4	4	2	5	3	5	3	6	4	5	Nie	Nie	Nie	Nie	Nie		Nie ma wpĹ‚ywu	Nie	Nie
Tak	MÄ™ĹĽczyzna	21-23 lat	IV	5	3	6	5	6	5	1	6	6	3	3	3	2	6	5	3	Tak	Tak	Tak	Nie	Nie	Nie	Nie	7	4	6	7	7	7	6	7	7	7	7	7	3	7	Nie	Nie	Nie	Nie	Nie	Nie	Negatywnie	Nie	Nie
Tak	MÄ™ĹĽczyzna	24-26 lat	V
Tak	Kobieta	24-26 lat	V
Tak	MÄ™ĹĽczyzna	18-20 lat	II	2	0	2	3	6	1	0	0	1	5	4	3	0	1	0	6	Nie	Nie	Tak	Nie	Nie	Tak	Tak	7	6	7	6	7	7	6	7	5	6	4	6	7	7	Nie	Nie	Nie	Nie	Nie	Nie	Negatywnie	Nie	Nie
Tak	MÄ™ĹĽczyzna	21-23 lat	III	5	5	5	6	6	2	2	0	0	6	6	6	0	0	0	6	Tak	Nie	Tak	Nie	Tak	Tak	Nie	7	7	6	6	5	7	6	6	5	6	5	7	7	6	Tak	Nie	Nie	Nie	Nie	Nie	Negatywnie	Nie	Tak
Tak	MÄ™ĹĽczyzna	18-20 lat	II	5	2	2	2	4	4	2	5	5	3	5	3	5	5	5		Tak	Nie	Tak	Nie	Nie	Tak	Tak
Tak	Kobieta	21-23 lat	V	4	6	6	5	6	3	0	5	5	3	4	2	5	4	0	1	Nie	Nie	Tak	Nie	Tak	Tak	Tak	7	6	4	4	6	7	3	4	1	2	2	5	1	6	Nie	Nie	Nie	Nie	Nie	Nie	Negatywnie	Nie	Nie
Tak	Kobieta	24-26 lat	V	5	3	4	4	3	5	2	5	6	1	2	2	3	5	5	1	Tak	Tak	Tak	Nie	Tak	Tak	Tak	5	2	4	1	3	3	5	3	5	6	3	5	2	5	Tak	Tak	Tak	Nie	Tak, zaburzenia depresyjne;	Tak	Negatywnie	Nie	Tak
Tak	MÄ™ĹĽczyzna	21-23 lat	V	5	6	5	6	5	3	4	0	3	1	1	3	4	1	0	2	Tak	Tak	Nie	Nie	Nie	Nie	Nie	6	6	5	5	6	5	6	5	6	6	3	5	5	5	Nie	Nie	Tak	Nie	Nie	Nie	Pozytywnie	Nie	Nie
Tak	Kobieta	21-23 lat	III	2	1	2	1	4	1	2	0	3	4	4	3	3	3	2	4	Tak	Nie	Tak	Nie	Nie	Tak	Nie	6	5	2	2	6	7	5	4	6	4	3	5	5	6	Nie	Nie	Tak	Nie	Nie	Nie	Negatywnie	Nie	Tak
Tak	Kobieta	21-23 lat	II	4	1	1	3	1	3	0	4	4	2	4	1	6	4	4	1	Tak	Nie	Tak	Nie	Tak	Tak	Tak	2	2	1	1	1	5	4	3	1	1	1	6	3	3	Tak	Tak	Tak	Tak	Tak, zaburzenia lÄ™kowe;	Tak	Negatywnie	Tak	Tak
Tak	Kobieta	21-23 lat	V	5	5	6	4	4	4	2	3	6	5	4	4	4	6	6	2	Tak	Nie	Tak	Tak	Tak	Tak	Nie	6	4	5	2	6	5	4	5	5	6	2	7	1	5	Tak	Tak	Nie	Nie	Tak, zaburzenia depresyjne;	Tak	Nie ma wpĹ‚ywu	Nie	Tak
Tak	Kobieta	powyĹĽej 26 lat	IV
Tak	Kobieta	24-26 lat	VI
Tak	Kobieta	24-26 lat	VI	6	6	6	6	3	6	3	6	6	3	4	3	6	6	6	3	Tak	Tak	Tak	Nie	Nie	Tak	Tak
Tak	Kobieta	18-20 lat	I	4	1	3	1	1	5	1	5	6	1	4	1	5	5	5	1	Tak	Nie	Tak	Nie	Nie	Tak	Nie	4	3	2	5	3	2	4	1	6	6	2	3	5	2	Nie	Nie	Nie	Nie	Nie	Nie	Negatywnie	Nie	Tak
Tak	Kobieta	21-23 lat	V
Tak	Kobieta	24-26 lat	V	5	5	5	5	4	5	2	5	5	3	5	4	3	5	4	2	Tak	Nie	Tak	Nie	Tak	Tak	Nie	6	6	5	4	3	5	5	5	6	6	4	6	6	6	Tak	Tak	Tak	Nie	Tak, zaburzenia depresyjne;	Tak	Nie ma wpĹ‚ywu	Nie	Tak
Tak	Kobieta	24-26 lat	VI	6	1	4	1	3	6	0	6	6	3	2	1	6	6	6	3	Tak	Nie	Tak	Nie	Nie	Tak	Nie															Tak	Tak	Tak	Nie	Tak, zaburzenia lÄ™kowe;	Nie	Nie ma wpĹ‚ywu	Nie	Nie
Tak	Kobieta	21-23 lat	IV	4	5	5	6	4	5	4	5	5	3	3	3	5	5	5	3	Tak	Tak	Tak	Nie	Tak	Tak	Nie	7	4	7	7	5	7	7	5	7	5	6	7	5	7	Nie	Nie	Nie	Nie	Nie		Nie ma wpĹ‚ywu	Nie	Nie
Tak	MÄ™ĹĽczyzna	24-26 lat	IV	5	3	3	2	5	5	1	4	4	3	3	3	4	4	3	4	Tak	Nie	Tak	Nie	Tak	Tak	Tak	6	3	5	1	5	7	6	2	7	7	3	6	6	6	Tak	Nie	Tak	Nie	Nie	Nie	Negatywnie	Nie	Nie
Tak	Kobieta	18-20 lat	II	2	1	1	6	4	0	2	0	0	5	6	4	0	0	0	5	Nie	Nie	Nie	Nie	Nie	Tak	Nie	5	6	5	7	6	7	7	2	7	7	6	7	7	7	Tak	Tak	Tak	Tak	Tak, zaburzenia lÄ™kowe;	Nie	Pozytywnie	Nie	Nie
Tak	Kobieta	21-23 lat	III	5	4	6	4	3	3	5	5	6		6	2	1	6	3	0	Tak	Nie	Tak	Nie	Tak	Tak	Nie	5	5	3	1	3	5	2	4	2	1	1	6	5	4	Nie	Nie	Tak	Nie	Nie		Negatywnie	Nie	Tak
Tak	Kobieta	24-26 lat	IV	5	5	5	4	5	6	2	5	6	3	6	0	4	6	6	2	Tak	Nie	Tak	Nie	Tak	Tak	Tak	6	3	1	1	5	5	6	2	5	2	2	6	2	4	Nie	Nie	Tak	Nie	Nie		Negatywnie	Tak	Tak
Tak	Kobieta	18-20 lat	I	5	2	2	6	2	4	1	2	3	2	1	0	4	3	1	1	Tak	Tak	Tak	Nie	Tak	Tak	Tak															Tak	Tak	Tak	Tak	Tak, zaburzenia depresyjne;	Tak	Pozytywnie	Nie	Tak
Tak	MÄ™ĹĽczyzna	21-23 lat	V	3	4	0	1	6	3	3	5	6	6	5	5	2	3	1	4	Nie	Nie	Tak	Nie	Nie	Tak	Nie															Tak	Nie	Tak	Nie	Nie	Tak	Pozytywnie	Tak	Tak
Tak	Kobieta	21-23 lat	IV	6	6	6	6	4	5	4	4	6	6	6	3	4	5	4	4	Tak	Tak	Tak	Nie	Tak	Tak	Tak															Nie	Nie	Tak	Nie	Nie	Nie	Pozytywnie	Nie	Tak
Tak	Kobieta	21-23 lat	IV	4	5	6	6	5	3	0	6	5	4	6	2	6	6	2	3	Tak	Nie	Tak	Nie	Nie	Tak	Tak	6	3	5	5	5	6	6	5	7	7	4	6	6	5	Nie	Nie	Nie	Nie	Nie	Nie	Pozytywnie	Tak	Nie
Tak	Kobieta	21-23 lat	IV	4	3	5	2	3	5	1	6	6	3	3	2	3	5	5	3	Tak	Tak	Nie	Nie	Nie	Tak	Nie	4	3	3	5	5	5	5	5	6	5	4	5	5	5	Tak	Tak	Tak	Tak	Tak, zaburzenia lÄ™kowe;	Nie	Nie ma wpĹ‚ywu	Nie	Tak
Tak	Kobieta	21-23 lat	IV	2	1	2	4	1	0	6	0	0	5	6	6	0	2	0	3	Nie	Nie	Nie	Nie	Nie	Nie	Nie	7	7	3	7	7	7	7	7	7	7	7	7	7	7	Tak	Tak	Nie	Tak	Nie	Nie	Pozytywnie	Nie	Nie
Tak	Kobieta	24-26 lat	IV
Tak	MÄ™ĹĽczyzna	24-26 lat	IV	5	3	4	4	3	4	3	3	5	3	4	3	4	4	3	3	Tak	Nie	Tak	Nie	Tak	Tak	Tak	4	3	3	4	3	3	3	3	5	6	4	4	4	5	Tak	Tak	Tak	Tak	Nie	Nie	Pozytywnie	Tak	Nie
Tak	Kobieta	21-23 lat	III	2	0	0	0	1	2	0	0	0	3	1	1	0	0	1	3	Tak	Nie	Tak	Nie	Nie	Tak	Nie	6	2	5	4	6	7	3	6	7	2	5	7	5	6	Nie	Nie	Nie	Nie	Nie	Nie	Negatywnie	Nie	Nie
Tak	MÄ™ĹĽczyzna	21-23 lat	III	5	4	6	3	4	6	0	6	6	1	1	0	5	6	6	2	Tak	Nie	Tak	Nie	Tak	Tak	Nie	5	1	5	3	5	1	5	2	6	5	1	5	1	4	Nie	Nie	Tak	Nie	Nie	Nie	Negatywnie	Nie	Nie
Tak	Kobieta	21-23 lat	II
Tak	Kobieta	18-20 lat	II	4	5	2	3	5	0	1	0	0	4	6	4	2	0	0	4	Nie	Nie	Tak	Nie	Tak	Tak	Nie	5	6	7	7	5	6	4	6	7	6	7	7	7	6	Nie	Nie	Nie	Nie	Nie	Nie	Nie ma wpĹ‚ywu	Nie	Nie
Tak	MÄ™ĹĽczyzna	18-20 lat	I
Tak	MÄ™ĹĽczyzna	24-26 lat	VI	5	5	4	3	5	5	2	6	6	4	4	2	6	6	6	1	Tak	Tak	Tak	Nie	Tak	Tak	Nie	6	4	5	3	5	6	6	5	6	6	3	6	2	5	Tak	Nie	Nie	Nie	Nie		Negatywnie	Nie	Tak
Tak	Kobieta	24-26 lat	V	3	4	5	5	5	4	1	3	3	2	4	2	4	4	4	3	Tak	Tak	Tak	Nie	Tak	Tak	Tak	5	3	2	6	4	2	3	4	6	4	3	3	2	3	Nie	Nie	Nie	Nie	Nie	Nie	Negatywnie	Nie	Tak
Tak	Kobieta	21-23 lat	V	2	3	5	5	6	1	3	2	3	4	2	6	2	0	0	3	Nie	Nie	Tak	Nie	Nie	Tak	Tak	6	4	3	3	6	6	4	5	6	2	3	5	7	6	Nie	Nie	Nie		Nie		Nie ma wpĹ‚ywu	Tak
Tak	Kobieta	18-20 lat	I	4	4	5	2	3	4	3	0	2	4	6	0	4	0	0	3	Tak	Nie	Tak	Tak	Tak	Tak	Tak		7	4	7	5	7	6	7	4	5	4	6	7	4	Tak	Nie	Tak	Nie	Nie	Nie	Negatywnie	Nie	Tak
Tak	Kobieta	21-23 lat	I
Tak	Kobieta	21-23 lat	III	2	2	2	0	5	1	5	0	0	5	6	4	1	0	0	4	Nie	Nie	Nie	Nie	Tak	Tak	Nie	6	5	4	5	5	7	5	6	5	7	4	5	6	5	Tak	Nie	Nie	Nie	Nie		Nie ma wpĹ‚ywu	Tak	Nie
Tak	Kobieta	21-23 lat	III
Tak	Kobieta	24-26 lat	III
Tak	Kobieta	18-20 lat	I	4	1	5	4	5	4	0	6	6	0	2	1	5	5	4	2	Tak	Nie	Tak	Nie	Tak	Tak	Tak	7	4	6	6	6	3	7	1	6	6	6	7	6	7	Nie	Nie	Nie	Nie	Nie		Nie ma wpĹ‚ywu	Nie	Nie
Tak	Kobieta	18-20 lat	I
Tak	MÄ™ĹĽczyzna	21-23 lat	III	5	6	6	6	2	6	0	6	4	2	3	1	6	3	6	1	Tak	Nie	Tak	Nie	Tak	Tak	Tak	5	2	2	1	4	6	5	7	5	7	2	6	2	6	Tak	Nie	Tak	Tak	Nie		Negatywnie	Nie	Nie
Tak	Kobieta	18-20 lat	I	4	4	3	5	3	2	1	1	2	3	3	3	4	3	3	2	Nie	Tak	Tak	Nie	Tak	Tak	Nie	5	6	3	4	3	6	5	5	5	6	3	5	5	5	Nie	Nie	Nie	Nie	Nie		Nie ma wpĹ‚ywu	Tak	Nie
Tak	Kobieta	18-20 lat	I
Tak	Kobieta	21-23 lat	I
Tak	Kobieta	21-23 lat	III	3	3	4	2	4	3	1	1	2	2	2	1	3	3	3	2	Tak	Nie	Tak	Nie	Nie	Tak	Nie	5	3	5	5	3	3	6	5	6	6	5	6	7	6	Tak	Tak	Nie	Nie	Nie	Nie	Nie ma wpĹ‚ywu	Nie	Nie
Tak	MÄ™ĹĽczyzna	24-26 lat	VI	5	5	6	4	3	5	2	6	6	0	2	0	6	6	6	2	Tak	Tak	Tak	Nie	Tak	Tak	Nie	5	3	2	1	1	2	2	1	6	5	2	7	4	5	Nie	Nie	Nie	Nie	Nie	Nie	Negatywnie	Tak	Nie
Tak	Kobieta	21-23 lat	V
Tak	Kobieta	24-26 lat	VI	5	5	5	5	5	5	3	5	5	4	3	3	2	6	5	4	Tak	Tak	Tak	Tak	Tak	Tak	Tak
Tak	Kobieta	21-23 lat	I	4	3	4	2	1	2	1	3	5	1	5	2	3	4	0	2	Tak	Nie	Tak	Nie	Tak	Tak	Tak	5	5	2	6	3	4	6	4	5	5	5	7	7	4	Tak	Tak	Nie	Nie	Tak, zaburzenia osobowoĹ›ci;	Tak	Negatywnie	Tak	Tak
Tak	MÄ™ĹĽczyzna	21-23 lat	III	3	2	2	2	4	1	2	3	2	4	4	4	2	2	1	3	Nie	Nie	Tak	Nie	Tak	Tak	Nie
Tak	Kobieta	24-26 lat	VI	4	3	4	5	4	5	2	4	4	3	1	1	4	3	1	3	Tak	Tak	Tak	Tak	Tak	Tak	Nie	6	6	5	6	5	6	6	3	5	6	5	6	7	6	Tak	Tak	Tak	Nie	Tak, zaburzenia lÄ™kowe;	Nie	Negatywnie	Tak	Nie
Tak	Kobieta	21-23 lat	I
Tak	Kobieta	21-23 lat	III	6	4	6	6	5	5	2	6	6	3	3	3	5	5	4	3	Tak	Nie	Tak	Nie	Tak	Tak	Nie	6	4	5	5	6	6	5	6	6	3	2	6	5	6	Nie	Nie	Nie	Nie	Nie	Nie	Negatywnie	Nie	Tak
Tak	Kobieta	24-26 lat	VI
Tak	Kobieta	24-26 lat	VI	4	2	2	2	5	6	1	3	4	5	5	4	6	4	4	3	Tak	Tak	Tak	Tak	Tak	Tak	Tak															Nie	Nie	Tak	Nie	Nie	Nie	Negatywnie	Nie	Nie
Tak	Kobieta	24-26 lat	VI	5	3	4	5	2	5	2	5	5	2	5	2	5	5	5	3	Tak	Tak	Tak	Nie	Nie	Tak	Tak	5	5	5	5	5	5	5	5	5	5	5	6	5	5	Nie	Nie	Tak	Tak	Nie		Nie ma wpĹ‚ywu	Nie	Nie
Tak	MÄ™ĹĽczyzna	21-23 lat	III	4	2	3	1	4	5	2	5	5	4	5	2	3	5	3	4	Tak	Tak	Tak	Tak	Tak	Tak	Tak	4	5	5	7	5	5	5	4	5	6	6	5	7	7	Nie	Nie	Tak	Tak	Nie	Nie	Negatywnie	Tak	Nie
Tak	Kobieta	24-26 lat	VI	5	5	5	5	4	5	3	5	5	3	3	2	5	6	6	1	Tak	Nie	Tak	Nie	Nie	Tak	Nie	5	4	5	4	6	7	4	6	6	5	3	7	5	5	Tak	Nie	Nie	Nie	Nie	Nie	Negatywnie	Nie	Nie
Tak	Kobieta	24-26 lat	III	6	6	6	6	0	6	0	6	6	0	0	0	6	6	6	0	Tak	Tak	Tak	Tak	Tak	Tak	Tak	6	1	4	1	2	4	4	1	6	1	1	4	1	2	Tak	Tak	Tak	Tak	Tak, zaburzenia lÄ™kowe;	Tak	Negatywnie	Tak	Tak
Tak	Kobieta	powyĹĽej 26 lat	VI
Tak	Kobieta	21-23 lat	II
Tak	Kobieta	18-20 lat	I	5	6	6	4	4	4	2	3	4	4	6	2	5	3	4	0	Nie	Nie	Tak	Nie	Tak	Tak	Nie															Tak	Nie	Tak	Nie	Nie		Nie ma wpĹ‚ywu	Nie	Nie
Tak	Kobieta	21-23 lat	V	4	6	3	5	5	5	0	3	3	4	4	2	6	6	6	5	Tak	Tak	Tak	Tak	Nie	Tak	Tak	6	5	3	3	5	5	5	5	5	5	3	4	2	6	Nie	Nie	Nie		Nie	Nie	Nie ma wpĹ‚ywu	Nie	Nie
Tak	Kobieta	21-23 lat	II
Tak	Kobieta	18-20 lat	II	6	6	6	6	0	6	0	6	6	6	6	0	6	6	0	2	Tak	Tak	Tak	Tak	Nie	Tak	Nie	4	5	7	1	4	4	6	3	4	6	4	7	2	5	Tak	Tak	Tak	Tak	Tak, zaburzenia lÄ™kowe;	Nie	Pozytywnie	Nie	Nie
Tak	Kobieta	24-26 lat	VI	2	5	3	3	5	2	3	2	2	5	4	2	2	2	2	1	Nie	Nie	Nie	Nie	Nie	Nie	Nie
Tak	Kobieta	21-23 lat	II
Tak	MÄ™ĹĽczyzna	21-23 lat	IV	6	6	6	6	4	6	2	6	6	2	2	2	6	5	5	0	Tak	Nie	Tak	Nie	Tak	Tak	Nie	5	2	3	2	2	1	4	1	6	4	2	6	4	5	Nie	Nie	Tak	Tak	Nie		Negatywnie	Nie	Nie
Tak	Kobieta	18-20 lat	I
Tak	Kobieta	24-26 lat	V	5	6	5	5	3	5	1	5	5	3	0	2	5	6	6	0	Tak	Nie	Tak	Tak	Tak	Tak	Nie	5	5	1	3	5	3	3	1	7	5	1	5	4	4	Tak	Tak	Tak	Tak	Tak, zaburzenia depresyjne;	Tak	Negatywnie	Nie	Tak
Tak	Kobieta	24-26 lat	VI
Tak	Kobieta	21-23 lat	I	5	2	4	0	3	3	2	0	0	4	6	0	0	0	1	4	Tak	Nie	Tak	Nie	Tak	Tak	Nie	6	5	5	2	6	5	4	3	7	3	1	7	6	6
Tak	Kobieta	24-26 lat	VI	3	3	5	4	4	5	3	5	6	4	3	2	4	6	5	3	Tak	Tak	Tak	Nie	Tak	Tak	Tak															Nie	Nie	Tak	Nie	Nie		Negatywnie	Nie	Tak
Tak	Kobieta	21-23 lat	IV	5	5	4	3	6	5	2	5	5	5	6	6	3	4	2	3	Tak	Tak	Tak	Nie	Nie	Tak	Nie	7	6	6	7	6	7	7	6	6	7	6	6	7	7
Tak	Kobieta	21-23 lat	II
Tak	Kobieta	24-26 lat	VI	5	5	3	0	5	5	5	0	0	5	4	3	0	3	0	3	Tak	Tak	Tak	Nie	Tak	Tak	Nie	6	5	5	4	5	5	5	4	3	4	4	5	4	5	Nie	Nie	Nie	Nie	Nie	Nie	Negatywnie	Nie	Nie
Tak	Kobieta	18-20 lat	II
Tak	MÄ™ĹĽczyzna	24-26 lat	VI	4	5	6	4	3	3	0	3	4	4	6	2	6	6	4	3	Tak	Nie	Tak	Tak	Tak	Tak	Tak	6	4	2	3	3	4	4	4	7	6	3	6	4	5	Tak	Nie	Tak	Tak	Inne;	Nie	Negatywnie	Nie	Nie
Tak	Kobieta	21-23 lat	II	6	3	3	6	6	6	4	2	3	0	1	0	6	6	6	3	Tak	Tak	Tak	Nie	Tak	Tak	Nie	7	3	3	5	3	2	4	1	5	7	1	6	1	7	Tak	Tak	Nie	Tak	Tak, zaburzenia psychotyczne;	Tak	Negatywnie	Tak	Tak
Tak	MÄ™ĹĽczyzna	21-23 lat	III
Tak	Kobieta	18-20 lat	I	4	5	5	4	3	0	1	0	3	3	3	3	3	3	0	3	Nie	Nie	Tak	Nie	Tak	Tak	Tak
Tak	MÄ™ĹĽczyzna	21-23 lat	I
Tak	MÄ™ĹĽczyzna	21-23 lat	III	5	5	5	6	3	5	1	5	5	2	5	1	5	4	3	2	Tak	Tak	Tak	Nie	Tak	Tak	Nie
Tak	MÄ™ĹĽczyzna	powyĹĽej 26 lat	VI	0	0	0	0	6	0	2	0	0	6	5	5	1	0	0	6	Nie	Nie	Nie	Nie	Nie	Nie	Nie	7	7	7	7	7	7	1	7	7	7	7	7	7	7	Nie	Nie		Nie	Nie	Nie	Nie ma wpĹ‚ywu	Nie	Nie
Tak	Kobieta	24-26 lat	V	4	5	6	6	4	6	2	4	4	4	5	1	3	6	5	5	Nie	Tak	Tak	Nie	Tak	Tak	Tak	4	3	2	3	4	3	3	2	1	5	1	3	3	4	Tak	Tak	Nie	Nie	Tak, zaburzenia lÄ™kowe;	Tak	Negatywnie	Tak	Tak
Tak	Kobieta	18-20 lat
Tak	Kobieta	24-26 lat	VI	6	4	4	4	3	6	0	1	6	4	6	2	6	6	0	3	Tak	Tak	Tak	Tak	Tak	Tak	Tak															Tak	Nie	Nie	Nie	Nie	Nie	Negatywnie	Tak	Nie
Tak	Kobieta	24-26 lat	VI	6	6	6	6	5	6	3	6	6	3	4	1	6	6	3	3	Tak	Tak	Nie	Nie	Nie	Tak	Nie	7	5	6	7	6	6	7	6	6	7	7	7	7	7	Nie	Nie	Nie	Nie	Nie		Pozytywnie	Nie	Nie
Tak	MÄ™ĹĽczyzna	24-26 lat	III	6	6	6	5	2	6	0	6	6	3	2	0	6	5	4	1	Tak	Tak	Tak	Nie	Tak	Tak	Tak	5	1	2	1	2	4	2	1	4	3	1	3	1	2	Nie	Nie	Nie	Nie	Nie		Nie ma wpĹ‚ywu	Tak	Nie
Tak	MÄ™ĹĽczyzna	24-26 lat	VI	4	3	6	6	5	4	3	3	5	5	5	3	5	5	3	2	Tak	Nie	Tak	Tak	Tak	Tak	Tak
Tak	Kobieta	21-23 lat	III	2	4	4	5	5	0	1	0	1	2	5	2	4	0	0	2	Nie	Nie	Nie	Tak	Tak	Tak	Tak	6	4	3	5	7	5	5	4	5	5	2	6	2	6	Nie	Nie	Nie		Nie		Negatywnie	Nie	Nie
Tak	Kobieta	24-26 lat	VI	5	3	5	4	6	4	3	1	3	5	6	5	5	4	2	4	Tak	Nie	Tak	Nie	Tak	Tak	Tak	6	6	4	5	3	6	4	3	6	3	2	2	7	7	Nie	Nie	Tak	Tak	Nie		Negatywnie	Nie	Nie
Tak	Kobieta	24-26 lat	VI
Tak	Kobieta	18-20 lat	II	6	2	2	2	2	5	2	5	5	3	2	1	1	3	4	2	Tak	Nie	Tak	Tak	Tak	Tak	Tak															Nie	Nie	Nie	Nie	Nie	Nie	Negatywnie	Tak	Nie
Tak	Kobieta	24-26 lat	VI	6	5	6	6	1	6	1	6	5	2	3	1	5	6	3	1	Tak	Nie	Tak	Nie	Tak	Tak	Nie	5	2	1	3	2	4	1	4	3	3	1	6	6	4	Nie	Nie	Tak	Nie	Nie	Nie	Negatywnie	Nie	Tak
Tak	Kobieta	24-26 lat	VI	6	6	6	6	6		0	6	6	6	6	3	6	6		1	Tak	Tak	Tak	Nie	Tak	Tak	Tak															Nie	Nie	Tak	Tak	Nie	Nie	Nie ma wpĹ‚ywu	Nie	Nie
Tak	Kobieta	powyĹĽej 26 lat	VI	4	2	1	0	5	3	1	0	1	3	6	2	5	2	0	2	Tak	Tak	Tak	Tak	Tak	Tak	Nie															Nie	Nie	Nie	Nie	Nie	Nie	Negatywnie	Nie	Nie
Tak	Kobieta	18-20 lat	I
Tak	MÄ™ĹĽczyzna	24-26 lat	VI	0	4	0	0	5	0	4	0	4	6	6	6	0	3	1	0	Nie	Nie	Nie	Nie	Nie	Nie	Nie	7	7	7	7	7	7	4	7	7	7	7	7	1	7	Nie	Nie	Nie	Nie	Nie		Pozytywnie	Nie	Nie
Tak	Kobieta	18-20 lat	I
Tak	Kobieta	24-26 lat	VI	3	5	4	6	5	3	3	4	5	5	6	3	4	3	1	0	Tak	Nie	Tak	Nie	Tak	Tak	Tak
Tak	Kobieta	24-26 lat	VI	6	6	5	5	5	5	6	4	4	3	3	3	2	4	4	1	Tak	Tak	Tak	Nie	Tak	Tak	Tak	5	5	1	5	4	6	4	4	4	3	3	5	4	5	Nie	Nie	Nie	Nie	Nie	Nie	Negatywnie	Nie
Tak	Kobieta	24-26 lat	VI
Tak	MÄ™ĹĽczyzna	21-23 lat	II	4	4	5	1	6	2	5	3	5	6	6	4	0	6	0	5	Tak	Tak	Tak	Tak	Nie	Tak	Tak	6	5	5		5	7	6	4	3	6	6	5	7	6	Nie	Nie	Nie	Nie	Nie	Nie	Pozytywnie	Nie	Nie
Tak	Kobieta	24-26 lat	VI	6	6	5	6	4	6	4	6	6	4	5	5	6	6	5	3	Tak	Tak	Tak	Nie	Tak	Tak	Nie	6	6	5		7	7	4	7	7	6	5	7	7	5	Nie	Nie	Tak	Nie	Nie		Negatywnie	Tak	Nie
Tak	MÄ™ĹĽczyzna	24-26 lat	VI
Tak	Kobieta	24-26 lat	VI	4	4	4	4	5	4	3	1	2	3	5	4	1	4	3	2	Tak	Tak	Tak	Nie	Tak	Tak	Tak	6	4	3	4	3	6	5	4	5	5	3	6	6	5	Tak	Nie	Tak	Nie	Nie		Negatywnie	Tak	Tak
Tak	Kobieta	21-23 lat	III	6	6	6	6	3	6	0	6	6	3	3	0	6	6	6	2	Tak	Tak	Tak	Nie	Tak	Tak	Tak	5	5	4	4	5	7	7	4	5	7	7	7	7	5	Nie	Nie	Tak	Tak	Nie	Nie	Negatywnie	Nie	Tak
Tak	Kobieta	powyĹĽej 26 lat	VI	3	4	5	3	1	5	1	3	3	2	0	0	4	5	3	0	Tak	Nie	Tak	Nie	Tak	Tak	Tak	4	2	1	1	3	3	2	3	5	5	1	6	1	4	Nie	Nie	Tak	Nie	Nie		Nie ma wpĹ‚ywu	Nie	Nie
Tak	MÄ™ĹĽczyzna	24-26 lat	VI
Tak	Kobieta	18-20 lat	I
Tak	Kobieta	21-23 lat	II
Tak	Kobieta	18-20 lat	I	4	5	4	6	3	3	2	2	4	2	6	2	5	3	0	3	Tak	Tak	Tak	Nie	Tak	Tak	Tak															Nie	Nie	Tak	Nie	Nie	Nie	Negatywnie	Nie	Nie
Tak	Kobieta	24-26 lat	V	5	3	3	3	1	4	1	4	4	4	6	4	5	4	4	3	Tak	Nie	Tak	Nie	Tak	Tak	Tak	6	7	2	7	6	6	4	6	6	6	2	6	7	6	Tak	Nie	Tak	Tak	Nie		Negatywnie	Nie	Tak
Tak	Kobieta	21-23 lat	I	5	5	5	5	1	5	2	6	6	2	2	1	6	5	5	1	Tak	Tak	Tak	Nie	Tak	Tak	Tak	5	4	4	4	3	7	7	7	5	5	1	7	5	6	Nie	Nie	Tak	Nie	Nie	Nie	Negatywnie	Nie	Nie
Tak	Kobieta	24-26 lat	VI	5	6	6	6	5	4	5	1	5	5	6	3	1	6	4	4	Tak	Nie	Tak	Tak	Tak	Tak	Nie	5	6	1	5	6	7	6	4	7	7	3	5	7	6	Tak	Tak	Tak	Nie	Tak, zaburzenia zwiÄ…zane ze stresem;	Tak	Nie ma wpĹ‚ywu	Tak	Nie
Tak	Kobieta	24-26 lat	V	1	3	4	1	5	1	4	0	2	4	5	4	4	3	2	3	Nie	Nie	Tak	Nie	Nie	Tak	Nie	5	5	4	5	5	5	3	6	6	6	6	5	5	5	Nie	Nie	Tak	Nie	Nie		Nie ma wpĹ‚ywu	Nie	Nie
Tak	Kobieta	18-20 lat	I	3	5	5	5	3	3	0	5	5	1	4	1	6	6	4	1	Nie	Nie	Nie	Nie	Tak	Tak	Nie															Tak	Tak	Nie	Nie	Tak, zaburzenia depresyjne;	Tak	Negatywnie	Tak	Nie
Tak	Kobieta	21-23 lat	III	1	1	1	1	3	1	0	6	6	3	2	2	6	6	5	4	Nie	Tak	Nie	Nie	Nie	Nie	Nie	6	5	5	6	5	6	6	6	7	7	5	6	7	6	Nie	Nie	Nie	Nie	Nie	Nie	Nie ma wpĹ‚ywu	Nie	Nie
Tak	Kobieta	21-23 lat	II	1	1	1	1	6	1	1	0	0	4	5	4	1	1	0	1	Nie	Nie	Nie	Nie	Nie	Tak	Nie	7	4	4	7	7	7	7	7	6	7	7	7	7	7	Nie	Nie	Nie	Nie	Nie	Nie	Pozytywnie	Nie	Nie
Tak	MÄ™ĹĽczyzna	21-23 lat	III	1	2	2	1	3	1	0	0	0	1	6	1	2	1	0	4	Nie	Tak	Tak	Nie	Tak	Tak	Nie
Tak	Kobieta	21-23 lat	II	3	3	3	0	5	1	2	0	0	3	6	1	1	0	0	3	Nie	Nie	Nie	Nie	Tak	Nie	Nie	1	1	4	4	2	2	6	1	7	5	1	6	7	7	Tak	Tak	Tak	Tak	Tak, zaburzenia depresyjne;	Nie	Nie ma wpĹ‚ywu	Tak	Nie
Tak	Kobieta	24-26 lat	VI
Tak	Kobieta	21-23 lat	II	5	5	5	5	3	4	3	4	5	4	5	3	4	5	0	3	Tak	Tak	Tak	Tak	Tak	Tak	Tak	4	3	4	6	7	7	4	6	5	3	4	6	3	4	Nie	Nie	Nie	Nie	Nie	Nie	Negatywnie	Nie	Tak
Tak	Kobieta	18-20 lat	I	2	1	1	0	5	0	0	0	1	3	3	1	2	2	1	3	Nie	Tak	Tak	Tak	Tak	Tak	Nie															Nie	Nie	Tak	Nie	Nie	Nie	Negatywnie	Tak	Tak
Tak	Kobieta	18-20 lat	II	5	5	5	5	3	4	3	3	5	4	4	4	5	3	2	2	Tak	Nie	Tak	Nie	Tak	Tak	Tak	5	5	2	4	4	4	5	3	6	5	4	5	4	5	Tak	Tak	Nie	Nie	Inne;	Tak	Negatywnie	Tak	Tak
Tak	Kobieta	18-20 lat	II	3	2	2	0	6	2	2	6	3	5	1	0	1	6	3	3	Tak	Nie	Tak	Nie	Tak	Tak	Nie	7	6	5	7	5	7	7	4	5	5	7	7	7	7	Tak	Nie	Tak	Tak	Nie	Nie	Nie ma wpĹ‚ywu	Nie	Nie
Tak	Kobieta	24-26 lat	VI
Tak	Kobieta	24-26 lat	V	5	6	6	6	4	6	2	5	5	4	4	2	5	6	6	2	Tak	Tak	Tak	Tak	Tak	Tak	Tak	5	5	2	2	4	5	5	5	2	2	2	5	4	5	Tak	Tak	Nie	Nie	Nie	Nie	Nie ma wpĹ‚ywu	Nie	Tak
Tak	Kobieta	18-20 lat	II	2	1	1	2	4	1	0	1	1	4	5	1	2	0	0	3	Nie	Nie	Nie	Nie	Tak	Tak	Nie	6	4	5	5	5	6	5	6	6	5	3	6	6	5	Nie	Nie	Tak	Nie	Nie		Nie ma wpĹ‚ywu	Nie	Tak
Tak	Kobieta	21-23 lat	I	5	5	4	4	3	3	2	3	3	2	3	2	3	3	1	2	Tak	Nie	Tak	Tak	Tak	Tak	Tak
Tak	MÄ™ĹĽczyzna	24-26 lat	I	2	3	3	3	3	1	4	3	3	5	5	4	3	3	2	4	Nie	Tak	Tak	Nie	Tak	Tak	Tak	3	5	4	6	2	4	5	4	7	6	5	5	7	4	Tak	Tak	Tak	Nie	Tak, zaburzenia depresyjne;	Nie	Nie ma wpĹ‚ywu	Nie	Tak
Tak	MÄ™ĹĽczyzna	21-23 lat	IV	1	3	1	0	5	0	5	0	0	5	4	4	1	0	0	6	Nie	Nie	Nie	Nie	Nie	Nie	Nie	7	7	6	7	6	5	2	3	6	7	7	7	6	5	Nie	Nie	Nie	Nie	Nie	Nie	Nie ma wpĹ‚ywu	Nie	Nie
Tak	MÄ™ĹĽczyzna	21-23 lat	II	5	6	4	2	6	3	4	2	1	6	6	5	2	3	0	3	Tak	Tak	Tak	Nie	Tak	Tak	Tak	7	7	6	7	6	7	6	6	6	7	6	7	7	7	Nie	Nie	Tak	Nie	Nie	Nie	Nie ma wpĹ‚ywu	Nie	Nie
Tak	Kobieta	24-26 lat	V	4	5	3	3	2	4	4	2	3	4	3	2	4	3	1	5	Tak	Tak	Nie	Tak	Tak	Tak	Nie															Nie	Nie	Tak	Nie	Nie	Nie	Negatywnie	Nie	Nie
Tak	Kobieta	21-23 lat	IV	5	5	5	5	5	5	4	0	0	6	6	3	3	6	3	3	Tak	Nie	Tak	Tak	Tak	Tak	Nie	4	5	3	4	7	7	6	7	7	3	3	7	4	5	Nie	Nie	Nie	Nie	Nie		Negatywnie	Nie	Nie
Tak	Kobieta	18-20 lat	II
Tak	Kobieta	21-23 lat	III
Tak	Kobieta	21-23 lat	I
Tak	Kobieta	18-20 lat	I	6	3	3	2	1	2	0	0	4	0	1	0	3	2	3	0	Nie	Nie	Tak	Nie	Tak	Tak	Tak															Nie	Nie	Nie	Nie	Nie		Negatywnie	Nie	Tak
Tak	Kobieta	21-23 lat	III	3	5	2	3	3	2	1	5	5	4	3	3	5	6	4	1	Tak	Tak	Tak	Nie	Tak	Tak	Nie	6	4	5	4	3	5	5	5	3	3	4	6	6	5	Nie	Nie	Tak	Tak	Nie	Nie	Negatywnie	Nie	Tak
Tak	Kobieta	21-23 lat	III	3	6	5	4	1	6	0	1	5	3	5	1	5	6	4	1	Tak	Nie	Tak	Nie	Tak	Tak	Tak	3	3	2	4	3	5	5	3	6	6	2	6	5	3	Nie	Nie	Nie	Nie	Nie	Nie	Negatywnie	Nie	Tak
Tak	Kobieta	24-26 lat	I	3	4	4	4	5	3	3	2	2	3	5	4	1	2	1	4	Tak	Tak	Tak	Nie	Tak	Tak	Tak
Tak	MÄ™ĹĽczyzna	24-26 lat	V	6	4	4	2	4	6	3	6	6	3	1	1	6	6	6	5	Tak	Nie	Tak	Nie	Tak	Tak	Nie	5	2	7	1	5	5	5	5	2	1	1	5	1	6	Nie	Nie	Nie	Nie	Nie	Nie	Nie ma wpĹ‚ywu	Nie	Nie
Tak	Kobieta	21-23 lat	II	3	3	5	4	6	1	5	3	3	6	6	6	5	1	1	6	Nie	Tak	Nie	Nie	Tak	Tak	Tak	6	6	6	5	6	7	7	7	7	7	7	7	5	6	Nie	Nie	Tak	Nie	Nie	Nie	Nie ma wpĹ‚ywu	Nie	Nie
Tak	Kobieta	18-20 lat	I	5	5	4	3	2	5	2	6	6	1	5	4	6	3	4	3	Tak	Nie	Tak	Nie	Tak	Tak	Nie	5	4	3	2	3	4	5	2	1	2	2	4	2	5	Nie	Nie	Tak	Tak	Nie		Negatywnie	Tak	Nie
Tak	Kobieta	21-23 lat	III	2	5	3	4	5	2	4	0	1	5	6	4	2	0	0	4	Tak	Nie	Tak	Nie	Tak	Tak	Tak	5	5	3	5	5	6	4	6	5	5	4	5	5	5	Nie	Nie	Nie	Nie	Nie		Pozytywnie	Nie	Nie
Tak	Kobieta	21-23 lat	III	5	5	3	6	3	4	2	5	4	4	3	3	2	4	1	2	Tak	Tak	Tak	Nie	Nie	Tak	Nie	5	5	4	3	5	5	4	4	6	6	3	7	3	4	Tak	Nie	Tak	Tak	Nie	Nie	Nie ma wpĹ‚ywu	Nie	Nie
Tak	Kobieta	18-20 lat	II
Tak	Kobieta	24-26 lat	V
Tak	Kobieta	18-20 lat	III	3	2	2	1	4	2		1	1	4	4	3	2	2	0	3	Tak	Nie	Nie	Nie	Nie	Tak	Tak	6	6	3	4	6	5	5	6	6		4	5	4	5	Nie	Nie	Nie	Nie	Nie		Nie ma wpĹ‚ywu	Nie	Tak
Tak	Kobieta	21-23 lat	III	6	3	4	0	6	6	3	6	6	4	6	3	4	6	4	3	Tak	Tak	Tak	Nie	Tak	Tak	Nie	4	7	5	6	7	7	6	1	4	7	7	7	4	6	Tak	Nie	Tak	Tak	Nie		Pozytywnie	Tak	Tak
Tak	Kobieta	18-20 lat	III
Tak	Kobieta	21-23 lat	III	6	6	6		5	6	1			1	4	0	6	6	3	1	Tak	Tak	Tak	Nie	Tak	Tak	Nie															Tak	Nie	Tak	Nie	Nie	Nie	Negatywnie	Nie	Nie
Tak	Kobieta	21-23 lat	III	5	5	6	4	6	2	0	0	3	5	6	4	5	6	2	0	Tak	Nie	Tak	Nie	Tak	Tak	Nie	7	5	1	6	5	4	5	7	5	3	2	7	5	7	Tak	Tak	Nie	Nie	Nie		Pozytywnie	Nie	Nie
Tak	Kobieta	21-23 lat	III	6	6	6	3	3	5	4	0	2	3	6	5	6	2	4	3	Nie	Nie	Tak	Nie	Tak	Tak	Tak	7	6	4	3	6	7	6	5	7	7	5	6	6	6	Nie	Nie	Tak	Nie	Nie	Nie	Nie ma wpĹ‚ywu	Nie	Nie
Tak	Kobieta	21-23 lat	VI	5	1	2	1	3	5	1	5	5	1	1	0	3	4	5	2	Tak	Nie	Tak	Nie	Nie	Tak	Nie	3	2	3	4	4	2	2	2	3	5	2	4	5	4	Tak	Tak	Nie	Nie	Tak, zaburzenia depresyjne;	Nie	Nie ma wpĹ‚ywu	Nie	Nie
Tak	Kobieta	21-23 lat	II
Tak	Kobieta	21-23 lat	III	1	1	1	0	3	1	0	0	0	2	4	4	2	0	0	2	Tak	Nie	Tak	Nie	Tak	Tak	Nie	6	4	7	7	4	2	1	3	3	6	5	5	7	7	Tak	Nie	Nie	Nie	Nie		Pozytywnie	Nie	Nie
Tak	Kobieta	21-23 lat	III	2	1	2	3	0	2	0	3	3	5	4	4	4	3	6	5	Nie	Nie	Tak	Nie	Tak	Nie	Nie	6	5	6	5	6	4	7	4	3	4	4	5	7	6	Nie	Nie	Tak	Nie	Nie	Nie	Negatywnie	Nie	Nie
Tak	Kobieta	21-23 lat	III
Tak	MÄ™ĹĽczyzna	21-23 lat	III	4	2	3	2	1	4	0	3	3	3	3	2	2	2	2	3	Tak	Nie	Nie	Nie	Tak	Tak	Tak
Tak	Kobieta	21-23 lat	IV	6	5	6	5	2	6	1	4	6	5	5	1	2	6	5	0	Tak	Tak	Tak	Nie	Tak	Tak	Nie	5	4	3	3	2	6	2	7	5	4	2	4	3	6	Tak	Tak	Nie	Nie	Tak, zaburzenia lÄ™kowe;	Nie	Pozytywnie	Nie	Tak
Tak	Kobieta	21-23 lat	II	6	1	6	1	3	6	0	6	6	0	0	0	6	6	6	0	Tak	Tak	Tak	Tak	Tak	Tak	Tak	7	2	6	4	6	3	3	1	7	1	1	3	6	6	Nie	Nie	Nie	Nie	Nie	Nie	Nie ma wpĹ‚ywu	Nie	Tak
Tak	Kobieta	21-23 lat	II	6	6	6	6	1	6	0	6	6	1	5	0	6	6	6	0	Tak	Tak	Tak	Nie	Tak	Tak	Tak	4	2	3	1	2	2	3	2	2	2	3	4	2	2	Tak	Tak	Tak	Tak	Tak, zaburzenia lÄ™kowe;	Tak	Negatywnie	Tak	Nie
Tak	MÄ™ĹĽczyzna	18-20 lat	I
Tak	Kobieta	18-20 lat	I	6	6	6	4	3	6	0	3	0	3	3	0	6	6	6	3	Tak	Nie	Tak	Nie	Tak	Tak	Nie
Tak	Kobieta	18-20 lat	II
Tak	Kobieta	18-20 lat	II	3	5	4	2	4	3	1	1	1	3	4	1	5	3	4	1	Tak	Nie	Tak	Nie	Nie	Tak	Tak	5	3	5	5	5	6	5	6	5	4	5	5	3	5	Nie	Nie	Tak	Tak	Nie		Pozytywnie	Nie	Tak
Tak	Kobieta	18-20 lat	I
Tak	MÄ™ĹĽczyzna	18-20 lat	II
Tak	Kobieta	powyĹĽej 26 lat	V	4	2	2	2	4	3	4	1	1	4	5	5	5	1	1	4	Tak	Tak	Tak	Nie	Tak	Tak	Tak	4	7	3	4	1	6	6	6	6	5	2	5	6	5	Nie	Nie	Tak	Tak	Nie	Nie	Nie ma wpĹ‚ywu	Nie	Nie
Tak	Kobieta	21-23 lat	I	5	5	5	5	4	2	3	2	3	4	5	0	3	6	0	2	Nie	Tak	Tak	Nie	Nie	Tak	Tak	6	3	3	1	5	7	5	7	5	5	5	7	5	7	Tak	Nie	Tak	Nie	Nie	Nie	Negatywnie	Nie	Nie
Tak	Kobieta	18-20 lat	II	5	4	5	2	5	4	2	2	3	5	3	2	5	4	0	3	Tak	Nie	Tak	Nie	Tak	Tak	Tak	6	5	4	3	6	6	6	6	5	5	5	6	4	6	Nie	Nie	Nie	Nie	Nie	Nie	Nie ma wpĹ‚ywu	Nie	Tak
Tak	MÄ™ĹĽczyzna	21-23 lat	III	4	5	5	5	5	4	3	6	6	1	2	3	5	4	4	2	Tak	Tak	Tak	Nie	Tak	Tak	Nie															Nie	Nie	Tak	Tak	Nie	Nie	Negatywnie	Tak	Tak
Tak	Kobieta	powyĹĽej 26 lat	V
Tak	Kobieta	21-23 lat	III
Tak	Kobieta	18-20 lat	I	2	1	5	3	4	1	0	3	4	4	3	3	6	3	1	0	Nie	Tak	Tak	Tak	Tak	Tak	Tak	6	5	4	3	6	7	7	7	3	3	2	6	4	6	Tak	Tak	Tak	Nie	Nie	Nie	Negatywnie	Nie	Tak
Tak	Kobieta	21-23 lat	IV	3	3	3	3	5	4	3	5	5	5	6	5	5	2	2	2	Tak	Tak	Tak	Nie	Nie	Tak	Nie	6	7	3	6	6	7	5	2	7	7	5	4	7	6	Tak	Nie	Tak	Nie	Nie		Negatywnie	Tak	Nie
Tak	Kobieta	18-20 lat	II	6	5	5	5	4	6	3	3	4	3	5	3	4	6	3	1	Tak	Nie	Tak	Nie	Tak	Tak	Tak	6	5	4	4	2	6	5	6	6	5	5	4	3	3	Nie	Nie	Tak	Nie	Nie	Nie	Negatywnie	Tak	Nie
Tak	MÄ™ĹĽczyzna	18-20 lat	I	5	5	4	4	2	4	0	0	1	0	0	2	6	4	4	0	Tak	Tak	Tak	Nie	Tak	Tak	Tak	3	1	6	4	6	4	5	5	5	5	5	5	4	4	Nie	Nie	Nie	Nie	Nie		Negatywnie	Tak	Nie
Tak	Kobieta	18-20 lat	I
Tak	MÄ™ĹĽczyzna	18-20 lat	I	5	5	5	3	3	6	2	6	6	0	1	0	4	6	3	1	Tak	Nie	Tak	Nie	Tak	Tak	Nie	5	3	5	5	3	3	3	1	5	7	3	5	7	5	Tak	Nie	Nie	Nie	Nie	Nie	Negatywnie	Nie	Nie
Tak	Kobieta	18-20 lat	I	4	4	4	4	3	4	1	0	2	2	4	0	2	5	3	2	Tak	Nie	Tak	Nie	Tak	Tak	Tak	5	5	5	4	3	6	5	5	6	5	3	5	4	4	Nie	Nie	Nie	Nie	Nie	Nie	Pozytywnie	Nie	Nie
Tak	Kobieta	21-23 lat	III
Tak	MÄ™ĹĽczyzna	21-23 lat	III	5	2	4	3	4	5	0	6	6	0	0	0	6	5	5	4	Tak	Tak	Tak	Nie	Nie	Tak	Tak	6	2	6	6	3	5	6	4	7	5	6	6	6	6	Nie	Nie	Nie	Nie	Nie	Nie	Nie ma wpĹ‚ywu	Nie	Nie
Tak	Kobieta	21-23 lat	III
Tak	Kobieta	21-23 lat	V	3	5	5	5	6	1	0	0	2	4	5	5	5	4	1	2	Tak	Tak	Tak	Nie	Nie	Tak	Nie	7	7	6	7	7	7	5	7	7	7	7	7	7	7
Tak	Kobieta	24-26 lat	V
Tak	Kobieta	18-20 lat	I
Tak	Kobieta	21-23 lat	III	3	4	3	2	6	3	3	5	4	3	3	2	4	5	5	2	Tak	Tak	Nie	Nie	Nie	Tak	Nie	6	5	3	4	4	6	6	5	6	6	4	6	5	5	Nie	Nie	Nie	Nie	Nie	Nie	Negatywnie	Nie	Nie
Tak	Kobieta	18-20 lat	I
Tak	MÄ™ĹĽczyzna	18-20 lat	II	2	2	1	1	5	2	4	2	3	4	4	4	3	2	1	3	Nie	Nie	Nie	Nie	Nie	Tak	Nie	6	5	4	5	4	3	3	2	6	4	3	6	5	5	Tak	Nie	Nie	Nie	Nie	Nie	Nie ma wpĹ‚ywu	Tak	Nie
Tak	Kobieta	21-23 lat	III	4	5	5	4	3	4	1	5	5	1	3	1	6	6	4	2	Tak	Nie	Tak	Nie	Tak	Tak	Tak															Nie	Nie	Tak	Tak	Nie		Negatywnie	Nie	Nie
Tak	Kobieta	21-23 lat	II	3	4	5	2	1	6	1	6	5	2	3	2	6	5	3	2	Tak	Tak	Tak	Tak	Tak	Tak	Nie	5	5	2	4	3	3	3	1	7	6	4	5	5	4	Nie	Nie	Tak	Tak	Nie	Nie	Negatywnie	Nie	Tak
Tak	Kobieta	18-20 lat	I	2	4	3	2	3	0	3	0	0	3	5	3	0	0	0	1	Nie	Nie	Nie	Nie	Tak	Nie	Nie	5	5	3	6	4	5	5	4	5	5	5	5	5	5	Tak	Nie	Nie	Nie	Nie		Pozytywnie	Nie	Nie
Tak	MÄ™ĹĽczyzna	18-20 lat	II	5	5	6	4	5	6	4	4	5	2	2	2	5	5	5	2	Tak	Nie	Tak	Nie	Tak	Tak	Tak	5	3	5	3	6	5	5	5	7	5	4	6	4	5	Tak	Tak	Nie	Nie	Inne;	Nie	Nie ma wpĹ‚ywu	Nie	Nie
Tak	Kobieta	21-23 lat	II
Tak	MÄ™ĹĽczyzna	21-23 lat	V	0	0	1	0	6	1	3	0	0	5	5	6	1	2	1	3	Nie	Nie	Nie	Nie	Nie	Nie	Nie	7	7	7	7	6		6	7	7	7	7	6	7	7	Nie	Nie	Nie	Nie	Nie	Nie	Nie ma wpĹ‚ywu	Nie	Nie
Tak	MÄ™ĹĽczyzna	21-23 lat	V	1	2	3	3	5	1	3	3	4	4	2	4	5	4	3	4	Nie	Nie	Nie	Nie	Nie	Tak	Nie	6	5	5	5	6	6	7	5	5	6	4	5	6	6	Nie	Nie	Nie	Nie	Nie	Nie	Nie ma wpĹ‚ywu	Nie	Nie
Tak	Kobieta	21-23 lat	IV	2	2	1	4	4	3	1	0	1	3	3	3	4	4	3	3	Nie	Nie	Tak	Nie	Tak	Tak	Nie	6	6	3	5	3	5	5	6	5	6	5	7	3	5	Nie	Tak	Nie	Nie	Nie		Pozytywnie	Nie	Nie
Tak	Kobieta	18-20 lat	I	2	6	4	4	2	1	1	0	0	3	5	3	2	0	0	2	Tak	Nie	Tak	Nie	Nie	Nie	Nie	6	7	6	7	4	5	6	5	6	6	7	6	7	7	Nie	Nie	Nie	Nie	Nie	Nie	Nie ma wpĹ‚ywu	Nie	Nie
Tak	Kobieta	powyĹĽej 26 lat	IV
Tak	Kobieta	24-26 lat	V
Tak	MÄ™ĹĽczyzna	21-23 lat	V	1	1	2	2	5	1	2	1	2	4	2	1	0	3	0	4	Nie	Nie	Nie	Tak	Nie	Nie	Nie	5	4	6	6	4	5	6	3	7	7	5	6	7	7	Nie	Nie	Nie	Nie	Nie	Nie	Pozytywnie	Nie	Nie
Tak	Kobieta	24-26 lat	V	4	5	1	4	2	4	3	2	2	3	3	3	2	3	3	2	Tak	Tak	Tak	Tak	Tak	Tak	Tak	6	4	5	4	6	5	7	5	7	4	4	5	4	6	Tak	Tak	Nie	Tak	Inne;	Tak	Negatywnie	Nie	Tak
Tak	Kobieta	24-26 lat	V
Tak	Kobieta	21-23 lat	III	5	4	6	5	1	5	0	6	6	0	2	1	6	5	4	2	Tak	Tak	Tak	Nie	Tak	Tak	Tak	5	2	1	3	3	3	3	1	5	5	3	5	5	4	Nie	Nie	Tak	Nie	Nie		Negatywnie	Tak	Nie
Tak	Kobieta	24-26 lat	V	5	5	5	6	4	6	2	4	5	3	5	3	5	4	4	2	Tak	Nie	Tak	Nie	Nie	Tak	Nie	6	3	3	5	3	5	5	3	6	7	3	6	6	6	Tak	Nie	Tak	Nie	Nie		Pozytywnie	Nie	Nie
Tak	Kobieta	21-23 lat	III	4	3	5	2	5	2	4	0	3	3	5	5	3	1	1	2	Tak	Nie	Tak	Nie	Tak	Tak	Tak	6	5	4	6	3	7	5	2	7	6	5	5	7	6	Tak	Nie	Nie	Nie	Nie	Nie	Nie ma wpĹ‚ywu	Nie	Tak
Tak	MÄ™ĹĽczyzna	24-26 lat	V
Tak	Kobieta	21-23 lat	III
Tak	Kobieta	21-23 lat	V
Tak	Kobieta	24-26 lat	V	4	3	4	3	3	4	1	2	3	4	4	2	1	4	4	2	Tak	Nie	Tak	Nie	Tak	Tak	Nie	6	4	5	6	5	6	4	7	7	5	5	6	7	6	Nie	Nie	Nie	Nie	Nie		Negatywnie	Nie	Nie
Tak	MÄ™ĹĽczyzna	18-20 lat	I
Tak	Kobieta	21-23 lat	III	5	3	4	2	4	6	0	6	6	0	2	0	6	6	6	1	Tak	Nie	Tak	Nie	Tak	Tak	Tak	6	1	3	2	4	1	4	1	3	4	1	5	3	5	Tak	Nie	Nie	Nie	Nie	Nie	Negatywnie	Nie	Nie
Tak	MÄ™ĹĽczyzna	21-23 lat	III	5	4	5	5	2	5	1	6	6	3	2	0	4	1	4	3	Tak	Tak	Tak	Nie	Tak	Tak	Tak	5	2	3	4	3	5	4	5	5	4	3	5	3	5	Nie	Nie	Nie	Nie	Nie		Negatywnie	Nie	Nie
Tak	Kobieta	21-23 lat	I	6	5	6	4	2	5	1	4	6	3	4	1	4	4	3	2	Tak	Nie	Tak	Nie	Tak	Tak	Tak	5	4	3	1	4	5	5	5	5	2	1	6	1	5	Tak	Tak	Tak	Tak	Tak, zaburzenia depresyjne;	Tak	Negatywnie	Nie	Tak
Tak	Kobieta	21-23 lat	I	2	3	4	2	5	2	4	1	1	3	5	3	5	2	2	2	Tak	Tak	Tak	Nie	Tak	Nie	Tak	5	3	5	4	3	3	3	2	1	5	3	5	4	5	Tak	Nie	Tak	Nie	Nie		Nie ma wpĹ‚ywu	Nie	Nie
Tak	Kobieta	24-26 lat	V	6	6	6	6	3	6	0	0	1	0	6	2	6	6	6	1	Tak	Tak	Tak	Nie	Tak	Tak	Tak	3	3	2	1	1	5	4	3	1	3	1	7	1	3	Tak	Tak	Tak	Tak	Tak, zaburzenia zwiÄ…zane ze stresem;	Nie	Pozytywnie	Tak	Nie
Tak	Kobieta	21-23 lat	III	5	4	1	3	4	4	2	5	5	3	3	3	2	4	4	2	Tak	Tak	Tak	Nie	Tak	Tak	Tak	6	6	5	6	6	6	5	7	7	6	5	6	6	6	Nie	Nie	Nie	Nie	Nie	Nie	Negatywnie	Nie	Nie
Tak	Kobieta	21-23 lat	III
Tak	MÄ™ĹĽczyzna	21-23 lat	III	2	4	3	4	6	1	4	0	1	5	4	3	3	2	0	4	Tak	Nie	Tak	Nie	Tak	Tak	Nie	7	6	7	7	5	4	5	3	7	7	6	7	5	6	Nie	Nie	Tak	Nie	Nie	Nie	Negatywnie	Nie	Tak
Tak	Kobieta	18-20 lat	I
Tak	Kobieta	21-23 lat	I	1	3	3	3	4	1	3	3	2	3	4	2	3	4	3	3	Nie	Nie	Tak	Nie	Tak	Tak	Tak	5	5	3	5	5	5	5	4	6	5	3	7	5	5	Tak	Tak	Nie	Nie	Tak, zaburzenia depresyjne;	Tak	Negatywnie	Tak	Tak
Tak	MÄ™ĹĽczyzna	24-26 lat	V	5	0	4	4	6	4	2	6	5	5	3	3	4	5	2	4	Tak	Tak	Tak	Nie	Nie	Tak	Nie	5	4	7	6	4	7	7	7	7	7	5	7	4	7	Nie	Nie	Nie	Nie	Nie	Nie	Negatywnie	Tak	Nie
Tak	Kobieta	24-26 lat	V	2	4	5	2	3	2	2	5	5	1	3	3	4	4	4	3	Tak	Tak	Tak	Nie	Tak	Tak	Tak	5	3	4	1	5	3	3	5	6	6	5	5	6	5	Nie	Nie	Tak	Nie	Nie	Nie	Negatywnie	Nie	Nie
Tak	Kobieta	18-20 lat	I	3	3	5	2	6	1	0	0	0	2	3	0	2	0	0	3	Tak	Tak	Tak	Nie	Tak	Tak	Tak															Nie	Nie	Nie	Nie	Nie		Negatywnie	Nie	Nie
Tak	Kobieta	21-23 lat	III	6	6	5	6	6	6	1	5	6	2	6	2	2	6	5	3	Tak	Tak	Tak	Nie	Tak	Tak	Tak	6	6	5	5	5	5	5	3	5	5	5	5	6	6	Tak	Nie	Tak	Nie	Nie		Negatywnie	Nie	Tak
Tak	MÄ™ĹĽczyzna	21-23 lat	IV	3	2	2	2	6	6	3	4	4	5	5	4	4	1	0	4	Tak	Nie	Nie	Nie	Nie	Nie	Nie
Tak	Kobieta	18-20 lat	II	5	6	6	6	4	5	0	3	3	2	6	2	6	3	3	2	Tak	Nie	Tak	Nie	Tak	Tak	Nie	7	4	5	6	5	4	3	5	5	6	4	4	6	4	Nie	Nie	Nie	Nie	Nie		Nie ma wpĹ‚ywu	Nie	Nie
Tak	Kobieta	21-23 lat	III	4	5	4	4	6	4	4	2	6	6	5	3	3	5	3	1	Tak	Tak	Tak	Nie	Tak	Tak	Nie															Nie	Nie	Nie	Nie	Nie	Nie	Negatywnie	Nie	Nie
Tak	Kobieta	24-26 lat	V	6	5	5	4	6	5	0	6	5	4	5	2	6	6	6	4	Tak	Tak	Nie	Nie	Tak	Tak	Nie	7	6	5	2	6	5	6	1	7	7	4	7	7	7	Tak	Nie	Tak	Tak	Tak, zaburzenia zwiÄ…zane ze stresem;	Tak	Nie ma wpĹ‚ywu	Nie	Nie
Tak	Kobieta	21-23 lat	II	5	5	6	5	3	5	1	5	5	2	2	2	6	6	5	3	Tak	Tak	Tak	Nie	Tak	Tak	Tak	5	4	3	5	5	5	5	6	6	7	3	7	6	5	Nie	Nie	Nie		Nie		Negatywnie	Nie	Nie
Tak	Kobieta	21-23 lat	III	6	6	6	6	3	6	1	6	6	2	5	1	5	6	6	4	Tak	Nie	Tak	Nie	Tak	Tak	Tak	7	3	4	3	5	7	6	2	6	4	3	6	5	5	Tak	Nie	Tak	Tak	Nie		Negatywnie	Tak	Tak
Tak	Kobieta	21-23 lat	IV
Tak	Kobieta	18-20 lat	I	6	5	5	4	3	3	3	3	3	2	4	2	4	5	2	2	Tak	Nie	Tak	Nie	Tak	Tak	Nie	5	4	4	3	4	5	4	3	3	3	3	6	5	4	Nie	Nie	Tak	Tak	Nie		Negatywnie	Nie	Nie
Tak	Kobieta	21-23 lat	II	4	6	5	3	2	5	1	5	4	3	2	1	5	4	5	4	Tak	Tak	Tak	Tak	Tak	Tak	Tak	3	4	4	3	3	3	4	2	4	5	3	5	5	4	Nie	Nie	Tak	Tak	Nie	Nie	Negatywnie	Tak	Tak
Tak	Kobieta	21-23 lat	III	6	6	6	5	3	6	0	6	6	0	1	0	6	6	3	0	Tak	Nie	Tak	Tak	Tak	Tak	Tak	5	2	1	1	3	1	3	1	7	5	1	4	2	5	Tak	Tak	Tak	Tak	Tak, zaburzenia depresyjne;	Tak	Negatywnie	Nie	Nie
Tak	Kobieta	21-23 lat	III
Tak	Kobieta	21-23 lat	III	5	4	3	5	4	3	0	6	6	1	6	2	6	4	1	4	Tak	Nie	Tak	Nie	Tak	Tak	Nie
Tak	Kobieta	24-26 lat	V
Tak	Kobieta	18-20 lat	I	5	5	4	4	6	4	2	3	6	4	4	2	4	0	0	2	Tak	Nie	Tak	Nie	Tak	Tak	Tak	6	3	4	6	4	7	6	7	6	7	7	7	7	7	Nie	Nie	Nie	Nie	Nie	Nie	Negatywnie	Nie	Nie
Tak	MÄ™ĹĽczyzna	21-23 lat	V
Tak	Kobieta	24-26 lat	VI
Tak	Kobieta	24-26 lat	V	4	4	4	2	5	3	2	2	1	3	4	5	2	2	2	4	Tak	Nie	Tak	Tak	Nie	Tak	Nie	7	4	3	3	5	4	5	3	7	7	3	5	5	3	Tak	Tak	Nie	Nie	Nie		Nie ma wpĹ‚ywu	Tak	Nie
Tak	Kobieta	24-26 lat	VI
Tak	Kobieta	24-26 lat	V
Tak	Kobieta	21-23 lat	IV	3	4	5	4	5	3	4	5	5	3	5	4	2	3	2	2	Tak	Tak	Tak	Tak	Tak	Tak	Tak	4	5	5	2	5	6	6	6	4	6	5	6	6	5	Tak	Nie	Nie	Nie	Nie	Nie	Negatywnie	Nie	Tak
Tak	Kobieta	21-23 lat	V
Tak	Kobieta	24-26 lat	V	3	4	5	3	4	3	0	3	3	4	2	3	5	5	2	2	Tak	Nie	Nie	Nie	Tak	Tak	Nie	5	6	3	4	3	5	6	6	7	4	5	4	3	4	Tak	Tak	Nie	Nie	Tak, zaburzenia depresyjne;	Nie	Negatywnie	Tak	Nie
Tak	Kobieta	18-20 lat	I	1	2	1	0	3	1	0	0	1	4	6	2	1	0	0		Nie	Nie	Nie	Nie	Nie	Nie	Nie	7	5	3	6	3	4	4	2	5	6	4	4	7	7	Nie	Nie	Nie	Nie	Nie	Nie	Pozytywnie	Nie	Nie
Tak	Kobieta	21-23 lat	III	5	5	5	5	4	5	3	4	4	5	6	5	5	2	1	5	Tak	Tak	Tak	Tak	Tak	Tak	Nie	6	6	2	5	4		3	5	7	7	5	6	7	6	Nie	Nie	Tak	Nie	Nie	Nie	Negatywnie	Nie	Nie
Tak	Kobieta	24-26 lat	III
Tak	MÄ™ĹĽczyzna	21-23 lat	III	3	3	6	5	5	4	2	3	4	4	0	0	4	5	1	4	Tak	Nie	Tak	Nie	Tak	Tak	Nie	6	5	6	6	5	6	5	6	5	5	5	6	7	6	Nie	Nie	Tak	Nie	Nie		Negatywnie	Nie	Nie
Tak	Kobieta	18-20 lat	II	5	6	4	2	4	4	3	2	2	2	5	1	1	2	1	1	Tak	Tak	Tak	Nie	Nie	Tak	Nie															Nie	Nie	Nie	Nie	Nie	Nie	Negatywnie	Nie	Nie
Tak	Kobieta	21-23 lat	I	6	4	6	4	4	5	3	3	3	2	5	4	4	3	2	3	Tak	Nie	Tak	Tak	Tak	Tak	Tak	5	4	4	6	4	7	4	4	4	5	5	4	5	4	Nie	Nie	Tak	Tak	Nie		Nie ma wpĹ‚ywu	Tak	Nie
Tak	Kobieta	21-23 lat	IV
Tak	MÄ™ĹĽczyzna	21-23 lat	III	5	4	4	6	4	2	1	5	5	3	5	3	3	2	2	2	Tak	Tak	Tak	Nie	Nie	Nie	Nie	5	4	3	3	2	4	4	3	7	5	3	4	3	5	Tak	Tak	Tak	Nie	Tak, zaburzenia depresyjne;	Nie	Pozytywnie	Tak	Nie
Tak	Kobieta	21-23 lat	III	5	6	5	4	5	3	0	0	0	3	6	3	4	3	0	5	Nie	Nie	Tak	Nie	Nie	Tak	Tak	6	3	2	4	4	6	6	3	7	7	5	7	7	6
Tak	Kobieta	21-23 lat	II	6	6	6	5	0	6	0	6	6	1	3	1	5	5	3	1	Tak	Nie	Tak	Nie	Tak	Tak	Tak															Nie	Nie	Tak	Tak	Nie		Negatywnie	Nie	Tak
Tak	Kobieta	18-20 lat	I	3	5	3	3	4	1	0	0	0	3	6	6	0	3	1	5	Nie	Nie	Tak	Nie	Tak	Nie	Tak															Nie	Nie	Nie		Nie		Negatywnie	Nie	Nie
Tak	MÄ™ĹĽczyzna	21-23 lat	II	6	6	6	6	5	6	6	6		3	2	2	3	6	4	2	Tak	Tak	Tak	Nie	Tak	Tak	Tak	3	2	6	2	6	2	6	5	7	6	4	7	4	5	Nie	Nie	Nie	Nie	Nie	Nie	Negatywnie	Nie	Nie
Tak	Kobieta	21-23 lat	IV	3	2	3	2	3	2	1	1	0	3	4	2	3	2	0	2	Tak	Nie	Nie	Nie	Tak	Tak	Nie	5	5	3	5	4	5	4	4	6	6	4	5	6	5	Nie	Nie	Tak	Nie	Nie		Negatywnie	Nie	Nie
Tak	Kobieta	21-23 lat	III	5	4	4	5	5	5	2	5	5	4	5	3	5	4	4	4	Tak	Tak	Tak	Nie	Tak	Tak	Tak	6	5	3	5	5	5	6	6	5	6	5	4	6	5	Nie	Nie	Nie	Nie	Nie	Nie	Negatywnie	Nie	Tak
Tak	Kobieta	18-20 lat	II	4	4	5	2	3	3	0	6	6	2	4	2	6	6	6	0	Tak	Nie	Tak	Tak	Tak	Tak	Tak	6	3	3	3	4	3	7	3	4	6	3	7	3	4	Tak	Nie	Nie	Nie	Nie	Tak	Negatywnie	Nie	Tak
Tak	Kobieta	21-23 lat	III	4	4	5	4	5	5	5	3	3	2	5	1	5	5	5	4
Tak	MÄ™ĹĽczyzna	21-23 lat	III	5	5	3	3		5	0	4	5	4	2	2	5	5	3	3	Tak	Tak	Tak	Nie	Nie	Tak	Tak	5	4	5	3	5	5	4	2	6	2	2	6	4	5	Nie	Nie	Nie	Nie	Nie	Nie	Negatywnie	Tak	Tak
Tak	Kobieta	18-20 lat	I	6	5	6	6	2	6	0	2	2	1	2	0	5	5	6	3	Tak	Tak	Tak	Nie	Tak	Tak	Tak	4	1	3	2	1	6	3	4	2	2	1	5	2	3	Nie	Nie	Tak	Tak	Nie		Negatywnie	Tak	Tak
Tak	Kobieta	21-23 lat	III	4	5	4	4	4	3	0	0	0	1	1	2	3	4	1	4	Tak	Nie	Tak	Nie	Nie	Tak	Nie	6	5	5	5	5	6	6	5	6	5	2	6	7	6	Tak	Tak	Nie	Nie	Tak, zaburzenia depresyjne;	Nie	Pozytywnie	Nie	Nie
Tak	Kobieta	21-23 lat	III	4	5	3	5	5	5	3	6	5	4	4	2	5	2	4	4	Tak	Nie	Tak	Nie	Nie	Tak	Nie	7	6	5	6	6	7	4	6	7	6	5	6	6	7	Nie	Nie	Tak	Nie	Nie	Nie	Nie ma wpĹ‚ywu	Nie	Nie
Tak	Kobieta	24-26 lat	VI	5	5	2	1	3	5	1	4	4	5	2	3	5	5	3	3	Tak	Tak	Tak	Nie	Tak	Tak	Nie	6	5	4	4	5	5	4	5	6	3	3	5	5	5	Tak	Tak	Tak	Nie	Tak, zaburzenia depresyjne;	Nie	Nie ma wpĹ‚ywu	Nie	Tak
Tak	Kobieta	21-23 lat	III
Tak	Kobieta	18-20 lat	I
Tak	Kobieta	21-23 lat	III	6	6	6	6	2	6	0	1	5	1	0	0	6	6	6	1	Tak	Tak	Tak	Tak	Tak	Tak	Tak	4	1	3	3	3	1	4	3	6	5	3	5	3	4	Tak	Tak	Nie	Nie	Tak, zaburzenia depresyjne;	Nie	Pozytywnie	Nie	Nie
Tak	Kobieta	18-20 lat	I	4	3	6	2	5	5	4	0	1	3	5	5	3	3	2	4	Tak	Nie	Tak	Nie	Tak	Tak	Tak	5	4	4	6	5	6	5	2	6	6	5	7	7	6	Nie	Nie	Tak	Tak	Nie	Nie	Negatywnie	Nie	Nie
Tak	Kobieta	21-23 lat	III	5	5	5	5	3	5	2	4	4	5	4	3	2	0	0	3	Tak	Nie	Tak	Nie	Tak	Tak	Nie	6	5	6	5	4	5	6	6	5	6	3	5	4	5	Nie	Nie	Nie	Nie	Nie		Negatywnie	Nie	Nie
Tak	Kobieta	21-23 lat	III	2	3	4	3	5	2	0	4	6	6	2	2	0	6	5	0	Tak	Nie	Tak	Nie	Nie	Tak	Nie	6	4	3	4	6	6	6	6	5	5	3	6	4	5	Nie	Nie	Tak	Tak	Nie		Negatywnie	Nie	Nie
Tak	Kobieta	21-23 lat	III	6	6	6	6	4	5	1	1	1	2	2	3	3	1	1	1	Tak	Nie	Tak	Nie	Tak	Tak	Nie	5	4	5	4	3	5	5	5	5	4	3	7	6	5
Tak	MÄ™ĹĽczyzna	24-26 lat	III	0	0	0	0	6	0	3	0	0	3	6	3	0	0	0	6	Nie	Nie	Nie	Nie	Nie	Nie	Nie	7	5	7	7	7	7	7	5	7	7	6	6	7	7	Nie	Nie	Nie	Nie	Nie	Nie	Nie ma wpĹ‚ywu	Nie	Nie
Tak	MÄ™ĹĽczyzna	21-23 lat	III	0	5	5	6	4	0	0	0	0	4	5	1	4	4	0	5	Nie	Nie	Nie	Nie	Nie	Nie	Nie	6	4	6	7	4	4	3	2	7	6	3	7	4	7	Nie	Nie	Nie	Nie	Nie	Nie	Nie ma wpĹ‚ywu	Nie	Nie
Tak	MÄ™ĹĽczyzna	21-23 lat	III
Tak	Kobieta	21-23 lat	III	3	4	3	3	5	2	2	3	4	3	4	2	3	3	2	2	Nie	Nie	Tak	Nie	Tak	Tak	Nie	5	3	2	5	3	5	3	2	5	4	2	6	5	5	Nie	Nie	Tak	Tak	Nie		Negatywnie	Nie	Nie
Tak	MÄ™ĹĽczyzna	21-23 lat	III	2	1	1	0	6	1	2	0	3	3	5	2	0		0	4	Nie	Nie	Nie	Nie	Nie	Tak	Nie	6	5	5	5	6	6	1	6	7	7	7	5	5	7	Nie	Nie	Nie	Nie	Nie	Nie	Negatywnie	Nie	Nie
Tak	MÄ™ĹĽczyzna	21-23 lat	II	5	6	5	4	4	6	0	4	5	5	5	1	6	6	5	1	Tak	Tak	Tak	Nie	Tak	Tak	Tak	6	4	5	7	6	6	6	5	2	6	7	6	6	6	Nie	Nie	Tak	Tak	Nie	Nie	Negatywnie	Tak	Tak
Tak	Kobieta	21-23 lat	III	5	5	5	4	2	5	0	2	2	2	2	1	5	6	4	0	Tak	Tak	Tak	Nie	Tak	Tak	Tak	5	2	3	5	5	7	6	7	6	7	6	7	6	6	Tak	Nie	Nie	Nie	Nie	Nie	Nie ma wpĹ‚ywu	Nie	Tak
Tak	Kobieta	21-23 lat	III	5	5	5	5	5	3	3	4	4	4	6	1	5	4	1	3	Tak	Nie	Tak	Nie	Tak	Tak	Nie	5	4	5	5	4	6	4	6	7	5	2	6	6	5	Tak	Tak	Tak	Nie	Tak, zaburzenia lÄ™kowe;	Nie	Pozytywnie	Nie	Nie
Tak	MÄ™ĹĽczyzna	21-23 lat	III	5	6	5	6	3	5	2	5	6	3	3	2	6	3	5	3	Tak	Tak	Tak	Nie	Tak	Tak	Tak	4	2	3	1	5	5	2	5	4	1	1	5	4	5	Tak	Tak	Tak	Tak	Tak, zaburzenia depresyjne;	Tak	Negatywnie	Tak	Tak
Tak	Kobieta	21-23 lat	III
Tak	Kobieta	21-23 lat	III
Tak	Kobieta	21-23 lat	III	5	5	5	5	5	4	0	6	6	6	5	5	5	6	6	0	Tak	Nie	Tak	Nie	Tak	Tak	Nie
Tak	Kobieta	21-23 lat	III	2	1	2	1	3	1	1	5	5	1	1	3	2	4	5	3	Tak	Nie	Tak	Nie	Tak	Tak	Nie															Nie	Nie	Tak	Tak	Nie	Nie	Negatywnie	Tak	Tak
Tak	Kobieta	18-20 lat	II	4	3	4	3	5	4	4	0	1	5	4	2	5	3	1	4	Tak	Nie	Nie	Nie	Nie	Tak	Nie	5	5	4	3	5	3	6	5	5	6	3	4	5	3	Nie	Nie	Tak	Nie	Nie		Nie ma wpĹ‚ywu	Nie	Nie
Tak	Kobieta	21-23 lat	III	5	5	5	6	4	6	1	5	5	3	5	1	3	6	6	1	Tak	Tak	Tak	Nie	Tak	Tak	Tak	5	3	5	3	3	3	5	6	2	6	2	7	5	2	Nie	Nie	Nie	Nie	Nie	Nie	Negatywnie	Nie	Tak
Tak	Kobieta	21-23 lat	II	3	2	2	2	3	5	2	4	5	3	4	2	5	6	5	4	Tak	Nie	Tak	Nie	Tak	Tak	Tak	6	4	6	6	3	3	5	2	3	7	4	7	6	6	Tak	Tak	Tak	Tak	Tak, zaburzenia depresyjne;	Tak	Negatywnie	Nie	Tak
Tak	MÄ™ĹĽczyzna	21-23 lat	II	2	5	5	1	5	0	1	0	0	5	6	3	2	2	0	2	Nie	Tak	Tak	Nie	Nie	Tak	Nie	5	7	4	5	3	5	6	7	7	7	4	7	6	5	Nie	Nie	Nie	Nie	Nie	Nie	Pozytywnie	Nie	Tak
Tak	Kobieta	24-26 lat	II
Tak	Kobieta	18-20 lat	I	6	4	6	5	2	5	0	4	6	2	4	1	6	4	5	0
Tak	Kobieta	21-23 lat	V	3	4	3	5	4	3	3	3	5	3	4	2	2	6	4	1	Tak	Nie	Tak	Nie	Tak	Tak	Nie	6	2	5	4	5	3	2	2	6	3	3	6	6	4	Nie	Nie	Nie	Nie	Nie	Nie	Negatywnie	Tak	Tak
Tak	Kobieta	21-23 lat	III	5	2	3	1	4	6	0	4	6	4	5	1	3	6	3	2	Tak	Tak	Tak	Nie	Tak	Tak	Nie	6	3	5	5	6	7	4	3	7	5	3	7	6	5	Nie	Nie	Nie		Nie		Negatywnie	Nie	Nie
Tak	Kobieta	21-23 lat	III
Tak	Kobieta	18-20 lat	II	2	5	4	6	4	3	0	2	3	4	0	0	1	5	5	2	Tak	Nie	Tak	Nie	Tak	Tak	Nie	7	6	5	6	3	6	4	4	5	5	7	6	7	6	Tak	Nie	Nie	Nie	Nie	Nie	Pozytywnie	Nie	Nie
Tak	Kobieta	18-20 lat	II	4	3	2	4	2	0	2	3	2	4	3	2	3	1	1	3	Nie	Nie	Tak	Nie	Nie	Tak	Nie	5	4	3	5	5	5	3	6	6	3	2	6	7	5	Nie	Nie	Nie	Nie	Nie	Nie	Nie ma wpĹ‚ywu	Nie	Nie
Tak	Kobieta	21-23 lat	II	5	5	5	4	3	5	2	3	3	2	4	3	5	5	3	2
Tak	Kobieta	21-23 lat	III	6	5	6	6	5	6	0	6	6	3	3	2	6	6	6	0	Tak	Tak	Tak	Nie	Tak	Tak	Tak															Nie	Nie	Tak	Nie	Nie	Nie	Negatywnie	Tak	Tak
Tak	Kobieta	21-23 lat	II	5	5	6	6	4	3	2	6	5	4	2	2	5	5	4	2	Tak	Nie	Tak	Nie	Tak	Tak	Tak	4	3	3	3	5	5	4	3	6	4	2	5	6	4	Nie	Nie	Nie	Nie	Nie		Negatywnie	Nie	Nie
Tak	Kobieta	21-23 lat	III
Tak	Kobieta	18-20 lat	I
Tak	Kobieta	21-23 lat	IV	5	5	5	4	3	5	2	5	5	1	4		3	4	3	2	Tak	Tak	Tak	Nie	Tak	Tak	Nie
Tak	Kobieta	18-20 lat	II	6	6	6	6	6	6	6	6	6	6	6	6	6	6	6	6	Tak	Tak	Tak	Tak	Tak	Tak	Tak
Tak	Kobieta	18-20 lat	II
Tak	Kobieta	powyĹĽej 26 lat	VI	5	6	4	5	6		0	3	4	0	6	1	4	6	5	0	Tak	Tak	Tak	Tak	Tak	Tak	Nie	5	2	2	2	2	5	4	2	5	4	2	6	4	2
Tak	Kobieta	18-20 lat	II	5	6	6	4	3	6	0	6	6	5	3	4	2	4	4	1	Tak	Tak	Tak	Nie	Tak	Tak	Nie	6	5	3		6	3	6	4		5	1	7	4	5	Tak	Tak	Tak	Tak	Tak, zaburzenia zwiÄ…zane ze stresem;	Tak	Negatywnie	Nie	Tak
Tak	Kobieta	24-26 lat	V	4	4	3	3	4	4	3	3	3	4	5	3	4	5	3	3	Tak	Tak	Tak	Tak	Nie	Tak	Nie	5	4	4	5	4	6	4	4	5	5	5	4	5	4	Nie	Nie	Nie	Nie	Nie	Nie	Negatywnie	Nie	Nie
Tak	MÄ™ĹĽczyzna	21-23 lat	III
Tak	Kobieta	21-23 lat	II	5	3	6	4	3	3	0	4	5	3	3	0	6	3	0	2	Tak	Nie	Tak	Nie	Tak	Tak	Tak	7	5	3	3	3	5	5	5	7	7	2	7	7	6	Nie	Nie	Tak	Tak	Nie		Negatywnie	Nie	Tak
Tak	Kobieta	21-23 lat	III	2	4	4	2	5	2	0	4	3	4	3	1	5	4	4	3	Tak	Nie	Tak	Tak	Tak	Tak	Tak	6	7	4	5	5	5	5	6	7	5	4	6	7	6	Tak	Nie	Nie	Nie	Nie		Negatywnie	Tak	Tak
Tak	MÄ™ĹĽczyzna	21-23 lat	III	6	6	5	4	0	5	1	4	5	0	6	2	3	4	5	2	Tak	Nie	Tak	Nie	Tak	Tak	Tak	4	3	1	2	1	3	1	1	7	4	1	5	3	3	Nie	Nie	Tak	Nie	Nie	Nie	Negatywnie	Nie	Tak
Tak	MÄ™ĹĽczyzna	18-20 lat	II
Tak	Kobieta	24-26 lat	VI	6	6	5	4	4	6	3	6	6	4	3	0	6	6	6	0	Tak	Tak	Tak	Nie	Tak	Tak	Tak	4	1	3	1	3	5	3	1	1	1	1	5	1	1	Nie	Nie	Nie	Nie	Nie	Nie	Negatywnie	Tak	Nie
Tak	Kobieta	21-23 lat	II	1	5	4	3	6	1	0	0	2	5	5	5	0	3	3	4	Nie	Nie	Tak	Nie	Nie	Tak	Tak	6	6	5	5	6	7	5	6	5	6	5	5	6	6	Nie	Nie	Nie	Nie	Nie	Nie	Nie ma wpĹ‚ywu	Tak	Tak
Tak	Kobieta	18-20 lat	I	2	5	0	2	3	3	0	0	1	2	6	0	4	3	0	2	Nie	Tak	Tak	Nie	Tak	Tak	Tak	5	3	3	5	5	5	5	5	7	7	5	5	7	5
Tak	MÄ™ĹĽczyzna	21-23 lat	IV	1	0	0	0	6	0	5	1	0	6	6	6	1	0	0	6	Nie	Nie	Nie	Nie	Nie	Tak	Nie	7	7	5	7	7	7	7	7	7	7	6	7	7	7	Nie	Nie	Tak	Tak	Nie	Nie	Nie ma wpĹ‚ywu	Nie	Nie
Tak	Kobieta	21-23 lat	III
Tak	Kobieta	21-23 lat	III
Tak	Kobieta	18-20 lat	I	4	6	6	6	2	6	0	5	3		5	0	6	0	0	2	Nie	Nie	Tak	Nie	Nie	Tak	Tak															Tak	Nie	Tak	Tak	Tak, zaburzenia lÄ™kowe;	Nie	Negatywnie	Tak	Tak
Tak	Kobieta	18-20 lat	I	6	5	6	6	3	6	4	4	6	1	3	0	3	2	0	0	Nie	Tak	Tak	Nie	Tak	Tak	Tak	1	1	4	2		2		3	2	1	1		1	1	Tak	Tak	Nie	Tak	Tak, zaburzenia depresyjne;	Tak	Nie ma wpĹ‚ywu	Nie	Tak
Tak	Kobieta	18-20 lat	II	6	6	6	6	4	6	2	2	6	5	5	0	3	0	0	2	Tak	Tak	Tak	Nie	Tak	Tak	Tak	5	3	2	5	4	6	5	6	2	4	3	6	6	6	Tak	Nie	Tak	Tak	Nie		Negatywnie	Nie	Tak
Tak	Kobieta	21-23 lat	III	3	5	3	0	6	3	1	4	4	5	6	4	6	3	1	3
Tak	Kobieta	21-23 lat	III	4	5	4	5	5	4	1	2	3	4	3	2	5	4	3	1	Tak	Nie	Tak	Nie	Tak	Tak	Nie	5	4	3	5	4	5	4	5	5	5	5	5	6	4	Nie	Nie	Nie	Nie	Nie	Nie	Pozytywnie	Nie	Nie
Tak	Kobieta	18-20 lat	I	5	5	4	5	4	3	1	4	5	1	5	2	3	4	3	1	Nie	Nie	Tak	Tak	Tak	Tak	Tak	3	3	2	4	3	4	3	3	5	5	3	7	5	4	Nie	Nie	Tak	Tak	Nie		Nie ma wpĹ‚ywu	Tak	Tak
Tak	Kobieta	21-23 lat	IV
Tak	Kobieta	21-23 lat	II	5	6	6	5	5	3	0	2	5	3	2	2	6	5	2	3	Tak	Nie	Tak	Nie	Tak	Tak	Tak															Nie	Nie	Tak	Tak	Nie	Nie	Nie ma wpĹ‚ywu	Nie	Nie
Tak	Kobieta	18-20 lat	I	3	4	3	4	4	1	2	2	2	3	4	3	6	4	0	3	Tak	Tak	Nie	Nie	Nie	Tak	Tak	5	4	2	5	4	5	5	3	5	7	5	5	7	5	Nie	Nie	Tak	Tak	Nie	Nie	Nie ma wpĹ‚ywu	Tak	Nie
Tak	Kobieta	18-20 lat	I
Tak	MÄ™ĹĽczyzna	21-23 lat	III	4	5	5	2	4	5	2	3	3	2	5	2	2	4	2	1	Tak	Nie	Tak	Tak	Tak	Tak	Nie	6	4	5	7	6	3	6	1	4	7	5	5	7	6	Tak	Tak	Nie	Nie	Nie		Nie ma wpĹ‚ywu	Tak	Nie
Tak	Kobieta	21-23 lat	III	4	5	3	5	5	5	1	2	2	5	5	4	3	3	4	4	Nie	Nie	Tak	Tak	Tak	Tak	Tak	5	5	2	5	6	6	6	6	6	6	6	6	6	5	Tak	Tak	Tak	Tak	Tak, zaburzenia depresyjne;	Nie	Pozytywnie	Nie	Nie
Tak	Kobieta	18-20 lat	I
Tak	Kobieta	18-20 lat	I	5	5	5	6	1	6	0	5	6	1	2	3	6	6	6	2	Tak	Nie	Tak	Tak	Tak	Tak	Tak	5	5	4	7	1	2	3	1	6	5	5	4	7	4	Nie	Nie	Tak	Nie	Nie	Nie	Pozytywnie	Tak	Tak
Tak	Kobieta	18-20 lat	I
Tak	Kobieta	18-20 lat	II	4	3	1	2	3	1	3	0	1	4	6	3	0	2	0	3	Nie	Nie	Tak	Nie	Nie	Tak	Nie	5	5	5	3	5	4	5	5	5	7	1	5	5	5	Tak	Nie	Tak	Tak	Nie	Nie	Negatywnie	Tak	Tak
Tak	Kobieta	21-23 lat	IV	4	5	6	4	5	5	3	1	1	3	5	2	2	5	0	3	Tak	Tak	Tak	Nie	Tak	Tak	Tak	6	5	5	4	4	4	4	3	6	5	3	5	4	5	Nie	Nie	Nie	Nie	Tak, zaburzenia depresyjne;	Tak	Negatywnie	Nie	Tak
Tak	Kobieta	18-20 lat	I	3	3	5	3	6	2	2	5	3	3	5	0	1	6	4	0	Nie	Tak	Nie	Nie	Tak	Tak	Nie	6	2	3	7	6	7	1	5	5	7	7	6	7	5	Nie	Nie	Nie	Nie	Nie		Negatywnie	Tak	Tak
Tak	Kobieta	18-20 lat	I
Tak	Kobieta	18-20 lat	I	4	5	5	2	3	1	2	0	1	4	4	2	3	4	2	2	Tak	Tak	Tak	Nie	Tak	Tak	Tak	6	7	5	7	5	5	5	6	5	6	7	6	7	5	Nie	Nie	Nie	Nie	Nie		Negatywnie	Nie	Nie
Tak	Kobieta	18-20 lat	II	1	5	5	1	5	3	5	0	1	3	6	6	5	1	1	3	Tak	Tak	Tak	Nie	Nie	Tak	Nie
Tak	Kobieta	21-23 lat	II
Tak	Kobieta	18-20 lat	I
Tak	Kobieta	21-23 lat	III	4	4	5	4	2	5	0	2	2	2	2	1	3	3	2	0	Tak	Nie	Tak	Nie	Tak	Tak	Tak	5	4	2	5	4	4	3	2	6	3	2	5	7	4	Tak	Nie	Tak	Tak	Nie		Negatywnie	Tak	Tak
Tak		18-20 lat	I	5	5	5	5	4	5	1	5	5	4		1	5	5	4	4	Tak	Tak	Tak	Nie	Tak	Tak	Tak
Tak	Kobieta	21-23 lat	III	6	5	6	6	4	3	2	1	4	5	6	4	2	4	1	4	Tak	Tak	Tak	Nie	Tak	Tak	Nie	6	7	5	6	5	5	4	5	7	7	6	7	4	5	Tak	Nie	Nie		Nie		Negatywnie	Tak	Tak
Tak	MÄ™ĹĽczyzna	21-23 lat	II
Tak	Kobieta	18-20 lat	II	2	1	3	4	6	1	1	2	3	3	6	1	2	6	3	2	Tak	Nie	Tak	Nie	Tak	Tak	Nie	6	4	3	5	5	5	6	5	7	7	5	6	7	6	Nie	Nie	Tak	Nie	Nie		Negatywnie	Tak	Nie
Tak	Kobieta	18-20 lat	II
Tak	Kobieta	18-20 lat	II	5	3	4	6	3	4	2	0	3	3	4	2	3	4	5	3	Tak	Tak	Tak	Tak	Tak	Tak	Tak	5	3	5	5	6	3	5	2	7	5	4	5	6	4	Nie	Nie	Tak	Tak	Nie		Negatywnie	Tak	Tak
Tak	Kobieta	18-20 lat	I	5	4	6	3	1	5	3	3	6	4	6	1	5	6	6	2	Tak	Tak	Tak	Nie	Tak	Tak	Nie	5	6	2	6	6	5	6	4	7	7	4	7	6	4	Tak	Nie	Nie	Nie	Tak, zaburzenia zwiÄ…zane ze stresem;	Tak	Nie ma wpĹ‚ywu	Nie	Nie
Tak	MÄ™ĹĽczyzna	21-23 lat	V
Tak	Kobieta	18-20 lat	I	3	3	4	4	3	5	1	5	5	1	0	0	6	5	5	1	Tak	Tak	Tak	Nie	Nie	Tak	Nie	4	3	2	2	4	3	4	2	3	6	2	5	4	4	Tak	Tak	Nie		Nie		Negatywnie	Nie	Nie
Tak	Kobieta	18-20 lat	I	5	5	2	1	3	5	0	5	5	3	1	0	6	5	6	2	Tak	Nie	Tak	Tak	Tak	Tak	Nie	5	2	5	3	3	6	3	5	3	4	1	6	1	5	Tak	Nie	Tak	Tak	Nie		Nie ma wpĹ‚ywu	Nie	Tak
Tak	Kobieta	24-26 lat	II
Tak	Kobieta	18-20 lat	I	6	5	4	3	6	2	3	4	5	3	5	3	4	6	1	2	Nie	Nie	Tak	Nie	Tak	Tak	Tak	6	3	3	5	4	6	5	4	6	7	6	7	7	4	Nie	Nie	Tak	Tak	Nie	Nie	Negatywnie	Nie	Nie
Tak	MÄ™ĹĽczyzna	24-26 lat	VI	6	5	5	4	2	6	0	5	5	3	3	1	5	5	5	2	Tak	Tak	Tak	Nie	Tak	Tak	Nie	5	2	2	1	2	5	3	2	6	6	1	6	1	3	Tak	Tak	Tak	Tak	Tak, zaburzenia depresyjne;	Tak	Pozytywnie	Nie	Nie
Tak	Kobieta	21-23 lat	II	4	4	5	4	4	3	2	2	3	3	4	2	2	4	3	2	Tak	Nie	Tak	Nie	Tak	Tak	Nie	6	5	4	6	5	5	3	3	5	6	4	5	7	5	Nie	Nie	Tak	Nie	Nie	Nie	Negatywnie	Nie	Nie
Tak	Kobieta	21-23 lat	II	5	3	5	2	3	6	3	6	6	4	4	4	6	6	6	4	Tak	Nie	Tak	Nie	Nie	Tak	Nie	2	2	2	2	1	3	4	5	6	3	1	3	2	2	Tak	Tak	Tak	Nie	Tak, zaburzenia depresyjne;	Nie	Negatywnie	Nie	Nie
Tak	Kobieta	18-20 lat	II	5	5	5	4	6	5	6	0	3	4	6	3	2	2	0	2	Tak	Tak	Tak	Nie	Nie	Tak	Tak	6	4	4	5	5	7	5	7	7	4	3	5	3	5	Tak	Tak	Nie	Nie	Tak, zaburzenia lÄ™kowe;	Tak	Nie ma wpĹ‚ywu	Nie	Tak
Tak	Kobieta	18-20 lat	II	5	5	6	6	5	4	2	3	5	2	4	1	6	6	5	0	Tak	Tak	Tak	Nie	Tak	Tak	Nie	5	3	5	4	2	5	4	3	5	5	3	6	5	5	Nie	Nie	Nie	Nie	Nie	Nie	Negatywnie	Nie	Tak
Tak	Kobieta	21-23 lat	IV
Tak	Kobieta	21-23 lat	II
Tak	Kobieta	18-20 lat	I	5	4	6	5	4	3	5	3	4	2	5	0	6	6	3	3	Nie	Tak	Tak	Nie	Tak	Tak	Nie
Tak	Kobieta	18-20 lat	I
Tak	Kobieta	21-23 lat	III	3	5	5	5	6	3	6	0	1	5	6	4	1	0	0	4	Nie	Nie	Nie	Nie	Nie	Tak	Nie	6	5	4	5	4	4	7	4	6	7	6	7	7	6	Tak	Nie	Nie	Nie	Nie		Negatywnie	Nie	Nie
Tak	Kobieta	21-23 lat	II	4	4	5	2	3	1	0	2	2	4	5	2	4	4	2	1	Tak	Nie	Tak	Nie	Tak	Tak	Tak	4	3	4	1	5	5	5	3	6	3	3	6	4	3	Nie	Nie	Tak	Nie	Nie	Nie	Negatywnie	Tak	Nie
Tak	Kobieta	18-20 lat	II	6	5	4	4	5	4	3	2	2	5	5	3	3	3	2	3	Tak	Tak	Tak	Nie	Tak	Tak	Nie	5	5	3	3	4	5	6	5	4	4	3	5	4	5
Tak	Kobieta	18-20 lat	II	2	5	4	6	3	2	0	1	1	3	4	2	5	0	2	2	Tak	Tak	Tak	Nie	Tak	Tak	Tak	4	4	2	4	4	7	7	5	3	3	3	5	3	4	Tak	Tak	Tak	Tak	Tak, zaburzenia depresyjne;	Nie	Pozytywnie	Nie	Tak
Tak	Kobieta	18-20 lat	I	4	6	4	4	4	3	0	6	6	2	3	2	4	3	4	4	Tak	Nie	Tak	Nie	Tak	Tak	Tak
Tak	Kobieta	21-23 lat	II
Tak	MÄ™ĹĽczyzna	21-23 lat	II	0	2	0	2	5	1	4	0	0	4	5	4	0	1	0	4	Nie	Tak	Nie	Nie	Nie	Nie	Nie	7	6	5	3	6	5	5	6	7	5	4	7	7	7	Nie	Nie	Tak	Nie	Nie	Nie	Nie ma wpĹ‚ywu	Tak	Nie
Tak	Kobieta	18-20 lat	I	5	5	4	4	5	4	0	5	6	3	5	0	6	6	4	4	Tak	Nie	Tak	Nie	Tak	Tak	Nie
Tak
Tak	Kobieta	18-20 lat	II
Tak	Kobieta	18-20 lat	II	1	5	3	4	6	3	1	0	0	5	5	2	2	5	1	5	Nie	Tak	Nie	Nie	Tak	Tak	Tak	6	7	5	6	7	6	7	7	7	5	4	5	6	6	Tak	Tak	Nie	Nie	Tak, zaburzenia osobowoĹ›ci;	Nie	Nie ma wpĹ‚ywu	Nie	Tak
Tak	Kobieta	18-20 lat	II	3	3	3	2	3	1	3	4	4	1	3	3	2	2	1	2	Tak	Nie	Tak	Nie	Tak	Tak	Nie	6	3	3	4	4	5	4	4	5	6	5	6	5	4	Nie	Nie	Nie	Nie	Nie	Nie	Nie ma wpĹ‚ywu	Tak	Nie
Tak	Kobieta	18-20 lat	II	4	5	6	6	4	4	1	2	5	2	2	1	6	3	6	2	Tak	Nie	Tak	Nie	Tak	Tak	Nie	6	4	4	3	5	4	1	4	1	2	1	7	6	7	Nie	Nie	Nie	Nie	Nie		Nie ma wpĹ‚ywu	Nie	Tak
Tak	Kobieta	18-20 lat	II	5	4	3	3	1	4	0	4	2	2	5	1	5	3	0	3	Nie	Tak	Tak	Nie	Tak	Tak	Tak	3	5	2	6	4	6	5	3	6	7	3	6	7	5	Nie	Nie	Tak	Nie	Nie		Negatywnie	Nie	Tak
Tak	Kobieta	21-23 lat	II
Tak	Kobieta	21-23 lat	II	4	6	6	6	2	5	0	0	0	4	0	0	6	4	4	2	Tak	Tak	Tak	Nie	Nie	Tak	Nie	5	3	7	3	3	6	7	7	4	3	3	7	4	6	Tak	Tak	Nie	Tak	Tak, zaburzenia lÄ™kowe;	Nie	Nie ma wpĹ‚ywu	Nie	Nie
Tak	Kobieta	18-20 lat	I	2	3	5	3	4	1	3	2	2	3	4	2	2	0	2	4	Tak	Nie	Tak	Nie	Tak	Tak	Tak
Tak	Kobieta	18-20 lat	I	5	4	1	6	4	2	1	0	4	6	3	3	0	0	1	2	Tak	Tak	Tak	Nie	Tak	Tak	Tak	7	3	2	1	4	6	4	3	7	6	2	7	2	3	Nie	Nie	Tak	Tak	Inne;	Tak	Negatywnie	Tak	Tak
Tak	MÄ™ĹĽczyzna	21-23 lat	IV
Tak	MÄ™ĹĽczyzna	21-23 lat	II	5	0	4	5	4	6	0	5	4	3	3	0	4	6	4	0	Tak	Tak	Tak	Nie	Tak	Tak	Tak	4	3	2	4	4	7	4	3	7	6	4	7	4	5	Tak	Tak	Nie	Nie	Nie	Nie	Negatywnie	Tak	Tak
Tak	Kobieta	24-26 lat	V	4	5	6	4	5	6	4	5	5	2	4	2	5	6	5	2	Tak	Tak	Tak	Tak	Tak	Tak	Nie	6	2	2	2	4	4	3	6	7	5	3	7	7	6	Nie	Nie	Tak	Nie	Nie	Nie	Negatywnie	Nie	Nie
Tak	Kobieta	18-20 lat	I	5	4	6	5	5	3	0	3	3	2	3	1	6	4	5	3	Tak	Nie	Tak	Nie	Tak	Tak	Tak	5	4	3	4	5	6	4	4	5	6	4	5	4	4	Nie	Nie	Tak	Nie	Nie	Nie	Negatywnie	Nie	Nie
Tak	MÄ™ĹĽczyzna	18-20 lat	II	6	5	6	6	3	6	1	6	4	0	2	1	6	6	6	0	Tak	Tak	Tak	Tak	Tak	Tak	Tak	5	3	5	6	5	1	5	1	2	7	3	6	5	5	Nie	Nie	Nie	Nie	Nie	Nie	Negatywnie	Tak	Tak
Tak	Kobieta	21-23 lat	III
Tak	Kobieta	18-20 lat	I	3	1	1	1	4	1	0	0	2	1	4	0	1	0	0	2	Nie	Tak	Tak	Nie	Nie	Tak	Nie	6	4	2	1	5	5	7	5	2	4	3	5	3	4	Nie	Nie	Nie	Nie	Nie		Negatywnie	Nie	Nie
Tak	Kobieta	21-23 lat	III	3	6	6	6	4	1	1	0	0	3	6	3	1	1	0	3	Nie	Nie	Nie	Nie	Tak	Tak	Nie	7	6	2	3	3	6	4	5	7	7	2	7	6	7	Tak	Tak	Nie	Nie	Tak, zaburzenia lÄ™kowe;	Tak	Nie ma wpĹ‚ywu	Nie	Tak
Tak	Kobieta	18-20 lat	II	4	3	3	2	3	4	2	4	4	3	5	2	3	2	2	1	Tak	Tak	Tak	Nie	Nie	Tak	Nie	5	5	3	3	3	5	5	5	6	7	5	6	7	4	Nie	Nie	Nie	Nie	Nie	Nie	Negatywnie	Nie	Nie
Tak	Kobieta	21-23 lat	II	6	6	5	4	3	2	1	3	4	1	1	2	3	3	1	5	Tak	Nie	Tak	Nie	Tak	Tak	Nie
Tak	Kobieta	18-20 lat	II	3	3	5	0	0	0	0	0	4	0	0	0	0	3	1	0	Tak	Nie	Tak	Nie	Tak	Tak	Nie	4	1	5		2	7	5	5	7	5	3	7	3	4	Tak	Tak	Nie	Nie	Tak, zaburzenia depresyjne;	Tak	Negatywnie	Tak	Tak
Tak	Kobieta	21-23 lat	III	2	5	4	4	6	2	2	0	1	4	6	4	3	3	0	3	Tak	Tak	Nie	Nie	Nie	Tak	Tak
Tak	MÄ™ĹĽczyzna	18-20 lat	I	3	1	5	3	6	2	1	0	0	3	6	3	0	4	5	3	Tak	Nie	Tak	Nie	Tak	Tak	Nie	7	4	6	3	1	7	3	7	7	5	6	4	5	6	Nie	Nie	Nie	Nie	Nie	Nie	Negatywnie	Nie	Nie
Tak	Kobieta	21-23 lat	IV
Tak	Kobieta	21-23 lat	IV
Tak	Kobieta	24-26 lat	IV	3	1	5	2	2	3	1	0	2	4		1	2	6	2	3	Nie	Tak	Tak	Nie	Tak	Tak	Tak	6	5	3	2	3	6	4		5	4	5	7	7	5	Tak	Nie	Tak	Nie	Tak, zaburzenia zwiÄ…zane ze stresem;	Tak	Negatywnie	Nie	Tak
Tak	Kobieta	18-20 lat	I	5	5	6	1	4	5	3	1	3	2	4	3	4	3	3	2	Tak	Tak	Tak	Tak	Tak	Tak	Tak
Tak	Kobieta	24-26 lat	III
Tak	Kobieta	21-23 lat	III	0	3	1	2	5	4	0	5	4	3	3	3	4	5	3	3	Tak	Tak	Nie	Tak	Nie	Nie	Nie															Nie	Nie	Nie	Nie	Nie	Nie	Nie ma wpĹ‚ywu	Tak	Nie
Tak	Kobieta	21-23 lat	II	6	4	5	6	3	4	0	0	4	5	3	4	4	4	2	4	Tak	Tak	Tak	Nie	Tak	Tak	Tak	4	6	3	4	6	7	7	5	4	5	7	4	3	6	Tak	Nie	Tak	Tak	Nie		Negatywnie	Nie	Nie
Tak	Kobieta	18-20 lat	I
Tak	Kobieta	18-20 lat	I	1	4	1	2	5	5	3	4	5	4	6	2	2	5		4	Tak	Tak	Tak	Nie	Tak	Tak	Nie	5	5	3	2	5	6	6	7	4	2	4	5	4	5	Tak	Nie	Nie	Nie	Nie	Nie	Negatywnie	Tak	Tak
Tak	Kobieta	18-20 lat	II	3	2	3	2	3	3	1	5	6	3	4	2	4	5	3	4	Tak	Tak	Tak	Nie	Tak	Tak	Nie															Nie	Nie	Tak	Nie	Tak, zaburzenia zwiÄ…zane ze stresem;	Tak	Negatywnie	Nie	Tak
Tak	Kobieta	21-23 lat	III	3	3	5	4	4	3	2	3	3	4	5	2	0	4	1	3	Nie	Tak	Tak	Nie	Nie	Tak	Nie	6	6	5	6	4	7	6	6	6	6	5	7	7	6	Tak	Nie	Nie	Nie	Nie	Nie	Nie ma wpĹ‚ywu	Tak	Nie
Tak	Kobieta	18-20 lat	II	5	5	6	4	5	5	3	5	5	4	4	4	6	5	4	4	Tak	Nie	Tak	Nie	Tak	Tak	Nie															Nie	Nie	Nie		Nie		Negatywnie	Tak	Tak
Tak	Kobieta	21-23 lat	IV	5	6		3	5	6	0	6	4	0	1		6	4	0	0	Tak	Tak	Tak	Nie	Tak	Tak	Nie	6	5	6	6	5	6	6	3	6	2	2	7	5	4	Tak	Nie	Nie	Nie	Nie	Nie	Negatywnie	Nie	Tak
Tak	Kobieta	21-23 lat	II
Tak	Kobieta	18-20 lat	II
Tak	Kobieta	21-23 lat	II
Tak	MÄ™ĹĽczyzna	21-23 lat	IV
Tak	MÄ™ĹĽczyzna	21-23 lat	III	5	4	5	5	2	3	2	4	5	2	4	2	3	5	3	2	Tak	Tak	Tak	Nie	Nie	Tak	Tak	5	5	4	4	5	3	3	2	2	5	3	4	4	5	Nie	Nie	Tak	Nie	Nie		Negatywnie	Nie	Tak
Tak	Kobieta	21-23 lat	III
Tak	Kobieta	21-23 lat	III	2	4	2	4	5	1	2	0	0	4	1	1		3	2	1	Nie	Nie	Tak	Tak	Nie	Tak	Tak	6	5	4	7	6	4	6	3	7	7	5	7	7	5
Tak	Kobieta	21-23 lat	I	3	3	1	1	6	1	2	1	0	6	6	6	6	0	0	6	Tak	Tak	Tak	Nie	Tak	Nie	Nie	7	7	6	7	7	7	6	7	7	7		7	7	7
Tak	Kobieta	powyĹĽej 26 lat	V	5	5	3	2	5	4	2	4	5	3	4	2	2	4	5	3	Tak	Tak	Tak	Nie	Tak	Tak	Tak	6	5	4	5	6	6	6	3	5	5	5	7	7	6	Tak	Tak	Tak	Tak	Tak, zaburzenia lÄ™kowe;	Tak	Negatywnie	Nie	Tak
Tak	Kobieta	21-23 lat	II
Tak	Kobieta	18-20 lat	I	5	4	4	6	4	5	1	4	4	3	6	2	6	5	4	2	Tak	Tak	Tak	Nie	Tak	Tak	Tak	6	6	5	5	4	6	5	5	3	3	7	5	5	6	Nie	Nie	Tak	Tak	Nie		Nie ma wpĹ‚ywu	Nie	Nie
Tak	Kobieta	18-20 lat	I	6	6	6	6	2	6	0	5	5	1	6	2	6	6	4	0	Tak	Nie	Tak	Tak	Tak	Tak	Tak	5	2	1	2	4	5	3	3	6	6	2	5	4	4	Tak	Nie	Tak	Tak	Tak, zaburzenia osobowoĹ›ci;	Tak	Negatywnie	Nie	Tak
Tak	Kobieta	21-23 lat	III
Tak	Kobieta	18-20 lat	II	5	5	5	6	5	3	3	4	5	5	3	0	3	3	5	3	Tak	Tak	Tak	Tak	Tak	Tak	Tak	6	4	4	5	6	6	7	3	4	5	4	5	4	5	Nie	Nie	Tak	Tak	Nie		Nie ma wpĹ‚ywu	Nie	Nie
Tak	Kobieta	21-23 lat	III
Tak	Kobieta	18-20 lat	I	5	3	6	4	2	3	0	6	6	0	6	0	6	6	6	0	Tak	Nie	Tak	Nie	Tak	Tak	Nie	5	2	2	4	2	5	2	1	5	7	1	6	4	5	Nie	Nie	Nie	Nie	Nie	Nie	Negatywnie	Nie	Tak
Tak	Kobieta	18-20 lat	I
Tak	Kobieta	18-20 lat	I	3	5	2	3	5	0	5	0	0	4	6	5	0	0	0	4	Nie	Nie	Nie	Tak	Nie	Tak	Nie	6	5	6	3	5	6	6	4	6	4	4	6	5	5	Tak	Tak	Tak	Nie	Tak, zaburzenia depresyjne;	Nie	Nie ma wpĹ‚ywu	Nie	Tak
Tak	Kobieta	24-26 lat	IV	3	5	4	4	6	2	5	0	0	5	5	1	1	0	0	2
Tak	Kobieta	24-26 lat	IV	5	5	4	5	4	4	2	4	4	3	3	3	6	3	3	2	Tak	Nie	Tak	Nie	Tak	Tak	Tak	5	3	4	5	4	5	5	5	5	6	5	6	4	5	Tak	Nie	Tak	Tak	Nie	Tak	Negatywnie	Nie	Tak
Tak	MÄ™ĹĽczyzna	18-20 lat	I	5	5	4	4	3	2	1	3	3	3	6	1	2	3	1	2	Nie	Nie	Tak	Nie	Tak	Tak	Tak	4	5	4	5	4	5	5	6	6	6	5	5	7	5	Nie	Nie	Nie	Nie	Nie	Nie	Negatywnie	Nie	Tak
Tak	Kobieta	24-26 lat	III
Tak	Kobieta	21-23 lat	III
Tak	Kobieta	18-20 lat	I	5	4	5	6	2	3	2	3	4	2	3	0	5	6	5	1	Tak	Tak	Tak	Tak	Tak	Tak	Tak	3	1	2	2	2	3	3	5	5	4	3	6	4	4	Tak	Nie	Tak	Tak	Tak, zaburzenia zwiÄ…zane ze stresem;	Tak	Negatywnie	Tak	Tak
Tak	Kobieta	18-20 lat	I	5	3	5	4	3	3	2	4	5	3	4	2	3	4	4	2	Tak	Nie	Tak	Nie	Tak	Tak	Tak
Tak	Kobieta	18-20 lat	II	3	2	2	2	4	1	2	2	3	1	3	2	2	0	0	2	Tak	Nie	Tak	Nie	Tak	Tak	Nie	6	3	3	3	2	5	6	3	5	5	3	6	5	5	Nie	Nie	Nie	Nie	Nie	Nie	Nie ma wpĹ‚ywu	Nie	Tak
Tak	Kobieta	21-23 lat	III	3	5	5	4	3	2	0	5	5	2	3	1	4	5	5	2	Nie	Nie	Tak	Nie	Tak	Tak	Nie	5	4	5	4	4	3	3	2	5	5	4	4	6	4	Nie	Nie	Nie	Nie	Nie		Nie ma wpĹ‚ywu	Nie	Nie
Tak	Kobieta	18-20 lat	II
Tak	Kobieta	18-20 lat	II	6	6	6	6	2	6	1	6	6	2	6	3	2	6	6	3	Tak	Tak	Tak	Tak	Tak	Tak	Tak	4	5	1	1	4	5	7	2	7	4	1	7	2	4	Tak	Tak	Tak	Tak	Tak, zaburzenia depresyjne;	Tak	Negatywnie	Tak	Tak
Tak	Kobieta	24-26 lat	I
Tak	Kobieta	21-23 lat	III	6	5	6	6	2	5	3	2	3	4	4	2	5	5	4	2	Tak	Tak	Tak	Nie	Tak	Tak	Tak	2	5	2	5	2	5	2	5	7	2	2	5	5	4	Tak	Nie	Tak	Tak	Tak, zaburzenia zwiÄ…zane ze stresem;	Tak	Nie ma wpĹ‚ywu	Nie	Nie
Tak	Kobieta	18-20 lat	I	4	2	3	1	5	2	4	1	0	4	6	4	2	3	0	1	Tak	Tak	Tak	Nie	Nie	Tak	Tak															Tak	Tak	Tak	Tak	Tak, zaburzenia lÄ™kowe;	Tak	Negatywnie	Tak	Tak
Tak	Kobieta	21-23 lat	II
Tak	MÄ™ĹĽczyzna	21-23 lat	IV	2	2	5	3	3	6	2	5	2	6	2	2	5	1	6	3	Nie	Nie	Nie	Nie	Tak	Tak	Tak	4	3	4	3	5	1	4	7	3	2	6	3		5	Nie	Tak		Nie	Tak, zaburzenia depresyjne;		Nie ma wpĹ‚ywu	Tak	Nie
Tak	MÄ™ĹĽczyzna	18-20 lat	II	4	5	5	4	6	3	4	0	4	6	6	5	3	6	0	6	Tak	Tak	Nie	Nie	Nie	Tak	Nie															Nie	Nie	Nie	Nie	Nie	Nie	Nie ma wpĹ‚ywu	Nie	Nie
Tak	Kobieta	18-20 lat	I	5	5	3	1	4	6	1	6	6	4	3	0	2	6	6	1	Tak	Nie	Tak	Tak	Tak	Tak	Tak	7	1	6	6	3	1	5	1	5	6	1	7	3	2	Nie	Nie	Tak	Nie	Nie		Negatywnie	Tak
Tak	Kobieta	18-20 lat	I	5	3	5	0	5	4	1	3	5	2	6	1	5	1	1	1	Tak	Nie	Tak	Nie	Tak	Tak	Nie	6	4	5	5	3	5	2	3	7	6	3	5	7	5	Nie	Nie	Nie	Nie	Nie	Nie	Negatywnie	Tak	Tak
Tak	Kobieta	21-23 lat	II	5	5	6	4	4	5	2	0	2	3	3	2	3	3	2	2	Tak	Tak	Tak	Nie	Tak	Tak	Tak	5	5	3	5	3	6	5	6	5	5	3	5	5	5	Nie	Nie	Tak	Tak	Nie	Nie	Negatywnie	Tak	Tak
Tak	Kobieta	21-23 lat	IV	5	5	4	6	3	5	2	6	6	3	4	2	6	5	4	3	Tak	Tak	Tak	Nie	Tak	Tak	Tak	5	4	1	5	5	5	5	3	5	4	6	6	6	3	Nie	Nie	Tak	Tak	Nie		Negatywnie	Tak	Tak
Tak	Kobieta	18-20 lat	I
Tak	Kobieta	24-26 lat	V	5	5	6	2	6	6	0	5	6	5	4	4	0	4	4	2	Tak	Tak	Tak	Nie	Tak	Tak	Tak	7	3	4	4	6	5	6	4	5	3	1	7	5	6	Tak	Nie	Tak	Nie	Nie		Negatywnie	Nie	Tak
Tak	Kobieta	21-23 lat	III	3	5	6	4	6	6	2	6	6	0	2	2	6	6	6	3	Tak	Tak	Tak	Nie	Nie	Tak	Tak	6	4	4	6	5	5	4	1	1	4	3	5	5	5	Tak	Tak	Tak	Tak	Tak, zaburzenia depresyjne;	Tak	Negatywnie	Nie	Tak
Tak	MÄ™ĹĽczyzna	18-20 lat	I
Tak	Kobieta	24-26 lat	VI	4	5	6	3	5	3	2	3	3	4	3	3	4	4	2	2	Tak	Tak	Tak	Nie	Nie	Tak	Nie	6	7	4	6	6	5	6	5	6	5	5	6	6	6	Nie	Nie	Tak	Tak	Nie		Nie ma wpĹ‚ywu	Nie	Tak
Tak	Kobieta	21-23 lat	IV	4	4	5	2	6	3	1	6	5	4	6	3	4	5	5	2	Tak	Nie	Tak	Nie	Nie	Tak	Tak	7	3	6	1	7	7	5	6	7	5	1	7	4	6	Nie	Nie	Nie	Nie	Nie	Nie	Negatywnie	Nie	Tak
Tak	Kobieta	18-20 lat	I	5	6	5	6	3	6	3	6	6	3	3	3	6	6	6	2	Tak	Tak	Tak	Nie	Tak	Tak	Tak	4	3	2	6	4	5	3	5	5	5	4	5	6	5	Tak	Tak	Tak	Tak	Tak, zaburzenia lÄ™kowe;	Tak	Nie ma wpĹ‚ywu	Nie	Tak
Tak	Kobieta	18-20 lat	II	4	3	5	2	5	2	2	1	1	3	4	2	5	3	1	4	Tak	Nie	Tak	Nie	Nie	Tak	Tak	6	4	5	5	5	6	4	5	6	5	4	5	4	5	Nie	Nie	Nie	Nie	Nie		Nie ma wpĹ‚ywu	Nie	Nie
Tak	Kobieta	24-26 lat	IV	6	5	2	1	3	5	0	2	3	5	6	5	3	3	4	4	Tak	Nie	Tak	Tak	Tak	Tak	Tak	6	7	4	6	7	7	6	5	7	7	7	7	7	7	Nie	Nie	Nie	Nie	Inne;	Nie	Pozytywnie	Nie	Nie
Tak	Kobieta	powyĹĽej 26 lat	VI
Tak	Kobieta	18-20 lat	I	5	5	5	2	0	5	1	6	6	0	2	0	6	6	6	0	Tak	Tak	Tak	Nie	Tak	Tak	Nie	2	6	1	4	1	5	1	5	4	2	1	6	4	4	Nie	Nie	Nie	Nie	Nie		Negatywnie	Tak	Tak
Tak	Kobieta	24-26 lat	V	6	6	6	6	3	6	0	6	6	2	2	1	6	6	6	0	Tak	Tak	Tak	Tak	Tak	Tak	Tak	5	5	1	1	3	5	3	5	5	3	1	6	4	5	Nie	Nie	Tak	Tak	Nie	Nie	Negatywnie	Nie	Tak
Tak	MÄ™ĹĽczyzna	21-23 lat	IV	2	4	5	2	5	3	1	2	3	2	2	1	2	4	0	2	Nie	Nie	Nie	Nie	Nie	Nie	Nie	6	5	6	5	3	5	4	3	6	5	4	5	4	5	Nie	Nie	Nie	Nie	Nie	Nie	Nie ma wpĹ‚ywu	Nie	Nie
Tak	Kobieta	21-23 lat	IV	4	3	4	3	4	3	3	3	5	2	2	2	5	5	5	3	Tak	Nie	Tak	Nie	Tak	Tak	Nie	5	3	3	4	5	6	6	2	7	5	1	4	3	7	Tak	Nie	Nie	Tak	Nie	Nie	Negatywnie	Nie	Nie
Tak	Kobieta	21-23 lat	II
Tak	Kobieta	18-20 lat	I	5	4	5	5	2	3	0	2	3	4	6	5	2	0	0	2	Tak	Nie	Tak	Nie	Tak	Tak	Nie	4	5	2	2	2	6	3	5	2	4	5	5	4	4	Tak	Tak	Nie	Nie	Tak, zaburzenia depresyjne;	Nie	Nie ma wpĹ‚ywu	Tak	Nie
Tak	Kobieta	18-20 lat	I
Tak	Kobieta	24-26 lat	IV	6	6	5	6	6	6	0	3	6	4	5	2	6	6	6	0	Tak	Nie	Tak	Tak	Tak	Tak	Tak	7	1	7	4	4	7	7	7	6	3	3	7	4	6	Tak	Tak	Tak	Tak	Tak, zaburzenia depresyjne;	Tak	Negatywnie	Tak	Tak
Tak	MÄ™ĹĽczyzna	21-23 lat	III	6	6	6	5	3	5	0	5	6	6	4	3	6	6	5	5	Tak	Tak	Tak	Tak	Tak	Tak	Tak															Nie	Nie	Tak	Tak	Nie	Nie	Negatywnie	Tak	Tak
Tak	Kobieta	21-23 lat	II	3	1	2	3	5	1	4	0	0	6	6	2	2	4	0	2	Nie	Tak	Tak	Nie	Nie	Tak	Nie	7	5	5	6	6	7	6	5	6	6	7	6		7	Tak	Nie	Nie	Nie	Inne;	Tak	Nie ma wpĹ‚ywu	Nie	Nie
Tak	Kobieta	24-26 lat	IV	6	5	3	3	6	4	0	4	5	1	3	1	4	6	5	3	Tak	Tak	Tak	Nie	Tak	Tak	Nie	7	3	6	4	6	7	7	7	5	7	3	6	3	7	Nie	Nie	Nie	Nie	Nie	Nie	Pozytywnie	Nie	Nie
Tak	MÄ™ĹĽczyzna	21-23 lat	IV	6	5	5	3	3	6	1	6	6	3	1	1	6	6	6	1	Tak	Nie	Tak	Nie	Tak	Tak	Tak	4	3	5	3	3	3	3	3	5	5	3	7	4	4	Nie	Nie	Nie	Nie	Nie	Nie	Negatywnie	Nie	Nie
Tak	Kobieta	21-23 lat	IV
Tak	MÄ™ĹĽczyzna	18-20 lat	II	5	2	5	2	5	5	4	5	6	3	3	1	5	5	5	3	Tak	Nie	Tak	Nie	Tak	Tak	Nie															Nie	Nie	Nie	Nie	Nie	Nie	Negatywnie	Nie	Nie
Tak	MÄ™ĹĽczyzna	21-23 lat	III	5	6	4	5	6	3	1	2	0	2	2	0	3	3	3	3	Tak	Nie	Tak	Nie	Tak	Tak	Nie	5	3	3	6	3	5	6	5	3	6	4	7	5	5	Tak	Nie	Tak	Tak	Nie		Pozytywnie	Nie	Tak
Tak	Kobieta	18-20 lat	I	3	5	4	5	5	3	1	0	2	5	5	1	0	4	1	0	Tak	Nie	Tak	Nie	Tak	Tak	Tak	6	6	1	7	4	6	2	6	7	6	6	6	7	6
Tak	Kobieta	18-20 lat	I
Tak	Kobieta	18-20 lat	I
Tak	Kobieta	18-20 lat	II	5	5	6	5	5	6	3	4	4	3	6	2	5	6	6	3	Tak	Tak	Tak	Nie	Tak	Tak	Tak	5	4	4	4	5	4	5	4	4	5	4	5	4	5	Tak	Nie	Nie	Nie	Nie	Nie	Negatywnie	Tak	Tak
Tak	Kobieta	21-23 lat	III
Tak	Kobieta	21-23 lat	II	2	4	5	5	5	2	2	1	2	4	3	0	1	4	2	3	Tak	Nie	Tak	Nie	Tak	Tak	Tak	5	2	3	2	5	6	4	4	2	3	1	7	4	5	Tak	Nie	Nie	Nie	Nie	Nie	Nie ma wpĹ‚ywu	Nie	Tak
Tak	Kobieta	24-26 lat	IV	3	1	1	1	6	0	0	4	6	0	0	0	0	6	6	6	Nie	Nie	Nie	Nie	Nie	Tak	Nie	7	2	5	6	7	6	6	4	7	6	4	4	1	7	Nie	Nie	Nie	Nie	Nie	Nie	Negatywnie	Nie	Nie
Tak	Kobieta	21-23 lat	I		3	5		3	6	2	3	6	1	6	3	6	6		1	Tak	Tak	Tak	Nie	Tak	Tak	Nie	3	4	1	5	3		3	5	7	4	1	5	2	5	Tak	Tak	Nie	Tak	Tak, zaburzenia depresyjne;	Nie	Nie ma wpĹ‚ywu	Tak	Tak
Tak	Kobieta	18-20 lat	II	6	6	5	6	2	6	0	6	6	0	1	0	6	6	6	0	Tak	Tak	Tak	Tak	Tak	Tak	Tak	5	1	1	2	2		2	1	3	4	1	6	3	5	Tak	Nie	Tak	Tak	Tak, zaburzenia zwiÄ…zane ze stresem;	Tak	Negatywnie	Tak	Tak
Tak	Kobieta	18-20 lat	I	6	6	6	5	3	4	0	5	6	3	3	1	6	3	0	1	Tak	Nie	Tak	Tak	Tak	Tak	Nie	3	7	1	7	2	3	2	1	3	3	3	6	7	5
Tak	Kobieta	18-20 lat	I
Tak	Kobieta	18-20 lat	I	5	3	5	5	3	3	3	5	5	4	5	3	5	5	6	3	Tak	Nie	Tak	Nie	Tak	Tak	Tak	5	4	3	6	5	5	6	4	7	5	4	6	5	5
Tak	Kobieta	24-26 lat	VI
Tak	Kobieta	21-23 lat	III	3	5	5	5	4	3	0	4	5	4	2	1	6	6	1	3	Tak	Nie	Tak	Nie	Tak	Tak	Nie	3	4	1	5	3	5	2	4	2	2	2	5	5	2	Tak	Tak	Tak	Tak	Nie		Negatywnie	Tak	Tak
Tak	Kobieta	18-20 lat	I	5	4	6	3	5	1	2	3	3	4	6	3	3	3	3	3	Tak	Nie	Tak	Nie	Tak	Tak	Nie	5	4	3	5	5	7	4	6	5	4	1	5	6	5	Tak	Tak	Tak	Tak	Nie	Nie	Negatywnie	Tak	Nie
Tak	Kobieta	21-23 lat	III
Tak	Kobieta	21-23 lat	II	2	4	4	3	5	2	2	3	3	3	4	2	4	5	5	2	Tak	Tak	Tak	Nie	Nie	Tak	Nie	6	3	2	2	4	4	4	4	7	5	4	6	3	5	Tak	Nie	Tak	Tak	Tak, zaburzenia depresyjne;	Tak	Negatywnie	Nie	Tak
Tak	MÄ™ĹĽczyzna	18-20 lat	I
Tak	Kobieta	21-23 lat	III	5	4	6	3	3	4	0	5	4	1	5	0	4	6	5	1	Tak	Tak	Tak	Nie	Tak	Tak	Nie	5	3	2	3	3	5	3	1	7	6	3	4	7	3	Tak	Nie	Tak	Nie	Nie	Nie	Negatywnie	Nie	Tak
Tak	Kobieta	21-23 lat	III	4	4	5	4	2	3	1	5	6	3	5	1	3	6	6	2	Tak	Nie	Tak	Tak	Tak	Tak	Nie															Nie	Nie	Tak	Nie	Nie	Nie	Negatywnie	Tak	Tak
Tak	Kobieta	18-20 lat	I	6	5	5	5	2	6	3	4	6	3	4	2	5	3	4	3	Tak	Tak	Tak	Nie	Tak	Tak	Tak
Tak	Kobieta	18-20 lat	I	5	6	4	5	5	3	2	5	4	1	2	0	6	5	5	2	Tak	Nie	Tak	Nie	Tak	Tak	Nie	4	2	1	3	2	5	4	2	6	4	3	5	3	5	Tak	Tak	Nie	Tak	Tak, zaburzenia lÄ™kowe;	Nie	Nie ma wpĹ‚ywu	Nie	Nie
Tak	Kobieta	21-23 lat	III	5	2	6	4	2	6	1	5	5	0	5	1	5	4	3	0	Tak	Tak	Tak	Nie	Tak	Tak	Nie	4	5	3	5	3	2	2	1	2	4	3	6	6	4	Nie	Nie	Tak	Nie	Nie		Negatywnie	Nie	Nie
Tak	Kobieta	21-23 lat	III
Tak	Kobieta	18-20 lat	I	5	6	4	5	3	2	0	1	3	1	5	1	6	6	5	0	Tak	Tak	Tak	Nie	Tak	Tak	Tak															Nie	Nie	Tak	Tak	Nie		Negatywnie	Tak	Nie
Tak	Kobieta	21-23 lat	IV	3	3	2	3	5	1	2	0	1	3	4	2	5	1	1	4	Tak	Nie	Tak	Nie	Nie	Tak	Nie	5	6	5	5	5	6	4	7	6	6	5	7	6	6	Nie	Nie	Nie	Nie	Nie	Nie	Negatywnie	Nie	Tak
Tak	Kobieta	21-23 lat	II
Tak	Kobieta	24-26 lat	VI	0	0	0	0	6	0	6	0	0	6	6	6	0	0	0	6	Nie	Nie	Nie	Nie	Nie	Nie	Nie															Nie	Nie	Nie	Nie	Nie	Nie	Nie ma wpĹ‚ywu	Nie	Nie
Tak	Inna	21-23 lat	III	6	6	6	6	2	6	2	6	5	3	2	2	6	6	5	3	Tak	Tak	Tak	Tak	Tak	Tak	Tak	5	3	4	2	2	3	4	3	5	4	2	5	4	4	Tak	Nie	Nie	Nie	Nie		Negatywnie	Nie	Tak
Tak	Kobieta	21-23 lat	III	1	2	5	4	5	1	3	3	3	4	5	5	5	4	1	4	Nie	Nie	Tak	Nie	Tak	Nie	Nie	7	7	6	6	6	7	7	7	7	5	6	5	6	7	Nie	Nie	Nie	Nie	Nie	Nie	Nie ma wpĹ‚ywu	Nie	Nie
Tak	Kobieta	24-26 lat	V
Tak	Kobieta	18-20 lat	I	3	2	3	2	4	3	5	2	2	4	5	2	2	4	2	2	Tak	Nie	Tak	Nie	Tak	Tak	Nie	6	4	6	5	4	5	6	4	7	4	4	6	5	6	Nie	Nie	Nie		Nie		Nie ma wpĹ‚ywu	Nie	Nie
Tak	Kobieta	18-20 lat	I
Tak	Kobieta	24-26 lat	V	4	5	5	6	4	6	2	5	5	3	6	4	5	4	4	1	Tak	Nie	Tak	Nie	Tak	Tak	Tak	5	5	3	4	5	4	4	1	7	5	3	4	5	5	Nie	Nie	Nie	Nie	Nie	Nie	Negatywnie	Tak	Tak
Tak	Kobieta	18-20 lat	I
Tak	Kobieta	24-26 lat	V
Tak	Kobieta	24-26 lat	IV
Tak	Kobieta	18-20 lat	I
Tak	Kobieta	18-20 lat	II	5	4	6	4	1	5	0	4	3	0	5	2	5	6	4	1	Nie	Nie	Tak	Tak	Tak	Tak	Tak	6	3	6	5	6	7	5	2	6	6	2	6	3	3	Tak	Tak	Nie	Nie	Tak, zaburzenia depresyjne;	Nie	Nie ma wpĹ‚ywu	Nie	Nie
Tak	Kobieta	21-23 lat	II	5	3	4	2	4	4	1	4	4		4	2	5	4	3	4	Tak	Nie	Tak	Nie	Nie	Tak	Tak															Nie	Nie	Nie	Nie	Nie	Nie	Nie ma wpĹ‚ywu	Nie	Tak
Tak	Kobieta	24-26 lat	VI	6	6	6	6	2	6	0	6	6	2	0	0	6	6	6	0	Tak	Tak	Tak	Tak	Tak	Tak	Tak	4	1	1	1	1	5	1	4	5	4	3	4	4	4	Nie	Nie	Tak	Nie	Nie		Nie ma wpĹ‚ywu	Nie	Nie
Tak	Kobieta	18-20 lat	I	5	0	6	1	3	5	1	0	4	4	4	1	5	6	6	3	Tak	Tak	Tak	Nie	Tak	Tak	Tak	6	6	6	3	4	5	6	4	6	3	1	4	2	6	Tak	Nie	Tak	Nie	Tak, zaburzenia zwiÄ…zane ze stresem;	Nie	Negatywnie	Nie	Tak
Tak	Kobieta	18-20 lat	II	6	5			4		4	6	6	4	5	2	3	6	4	2	Tak	Tak	Tak	Nie	Tak	Tak	Tak															Tak	Nie	Tak	Tak	Tak, zaburzenia depresyjne;	Tak	Negatywnie	Nie	Tak
Tak	Kobieta	21-23 lat	III	2	5	3	3	6	1	1	1	5	1	6	4	3	2	3	2	Tak	Tak	Tak	Nie	Tak	Tak	Tak	7	7	3	6	7	7	6	5	7	7	7	7	7	7	Nie	Nie	Nie	Nie	Nie	Nie	Negatywnie	Tak	Nie
Tak	Kobieta	21-23 lat	III	5	4	3	1	5	4	1	2	3	4	6	3	5	0	2	3	Tak	Nie	Tak	Nie	Nie	Tak	Nie	6	3	2	3	3	4	3	5	6	6	3	6	7	6	Nie	Nie	Tak	Nie	Nie		Nie ma wpĹ‚ywu	Nie	Tak
Tak	Kobieta	21-23 lat	II
Tak	Kobieta	18-20 lat	I	5	4	5	4	5	3	1	1	3	1	3	1	0	4	1	3	Tak	Nie	Tak	Nie	Tak	Tak	Tak	6	4	5	6	6	6	7	5	5	4	4	6	7	5	Nie	Nie	Nie	Nie	Nie	Nie	Negatywnie	Nie	Tak
Tak	Kobieta	18-20 lat	I
Tak	Kobieta	21-23 lat	II	6	5	6	4	3	5	0	0	6	3	3	2	6	6	6	3	Tak	Tak	Tak	Nie	Tak	Tak	Tak	6	5	5	7	5	7	7	7	7	5	5	7	7	5	Tak	Nie	Nie	Nie	Nie		Nie ma wpĹ‚ywu	Nie	Tak
Tak	Kobieta	21-23 lat	II	3	5	5	5	3	3	4	0	0	5	3	0	2	0	0	3	Nie	Nie	Nie	Nie	Tak	Tak	Tak	5	3	2	1	6	1	6	3	1	6	2	1	1	6	Tak	Nie	Tak	Nie	Nie		Pozytywnie	Nie	Tak
Tak	Kobieta	18-20 lat	I	5	4	5	4	1	6	0	6	6	0	1	0	6	6	6	0	Tak	Tak	Tak	Tak	Nie	Tak	Tak	5	2	2	1	6	1	4	3	2	3	1	7	4	4	Nie	Nie	Tak	Nie	Nie	Nie	Nie ma wpĹ‚ywu	Tak	Nie
Tak	Kobieta	21-23 lat	V	3	1	1	0	6	3	1	3	3	5	4	4	2	2	0	1	Tak	Nie	Nie	Nie	Nie	Tak	Nie	6	6	3	5	7	7	7	6	6	5	7	7	7	6	Tak	Tak	Tak	Nie	Tak, zaburzenia lÄ™kowe;	Nie	Pozytywnie	Tak	Tak
Tak	Kobieta	18-20 lat	I	3	5	4	5	4	2	2	5	3	5	5	5	4	6	5	1	Tak	Nie	Tak	Nie	Tak	Tak	Tak
Tak	Kobieta	18-20 lat	I	3	5	4	5	5	2	1	2	4	2	1	1	3	6	2	3	Nie	Nie	Tak	Nie	Tak	Tak	Tak	6	5	6	5	5	6	6	6	7	4	5	5	5	5	Nie	Tak	Tak	Nie	Nie	Nie	Negatywnie	Tak	Tak
Tak	Kobieta	21-23 lat	III	3	4	2	3	4	4	1	4	4	3	2	1	3	5	3	3	Tak	Nie	Nie	Nie	Nie	Tak	Nie	5	4	3	3	3	6	5	5	3	5	2	6	5	5	Tak	Tak	Tak	Tak	Tak, zaburzenia depresyjne;	Tak	Negatywnie	Nie	Tak
Tak	MÄ™ĹĽczyzna	21-23 lat	IV	3	4	3	4	4	3	2	4	5	4	2	4	4	3	2	3	Nie	Nie	Nie	Nie	Nie	Nie	Nie	6	4	5	4	2	5	6	4	7	4	4	6	6	6	Tak	Nie	Nie	Nie	Nie		Nie ma wpĹ‚ywu	Tak	Nie
Tak	MÄ™ĹĽczyzna	21-23 lat	I	5	2	5	0	5	5	5	5	6	4	5	3	2	5	5	4	Tak	Nie	Tak	Nie	Tak	Tak	Tak	6	6	4	5	6	6	6	6	6	7	4	6	5	6	Nie	Nie	Nie	Nie	Nie	Nie	Nie ma wpĹ‚ywu	Nie	Nie
Tak	Kobieta	21-23 lat	III	6	6	6	6	4	6	2	6	6	6	5	5	6	6	6	2	Tak	Tak	Tak	Nie	Tak	Tak	Tak	4	6	3	1	3	5	4	4	4	4	1	5	4	5	Nie	Nie	Tak	Tak	Nie		Negatywnie	Nie	Nie
Tak	Kobieta	18-20 lat	I	5	5	5	5	2	5	0	4	5	3	4	0	6	3	3	2	Tak	Nie	Tak	Nie	Tak	Tak	Tak	4	5	3	3	2	5	4	5	4	3	2	6	4	5	Nie	Nie	Nie	Nie	Nie		Negatywnie	Nie	Nie
Tak	MÄ™ĹĽczyzna	18-20 lat	I
Tak	Kobieta	21-23 lat	II	5	6	6		2	5	1	5	5	1	2	1	6	5	4	1	Tak	Nie	Tak	Nie	Tak	Tak	Tak	2	2	4	1	2	1	2	1	1	1	1	6	2	4	Tak	Tak	Tak	Tak	Tak, zaburzenia depresyjne;	Tak	Negatywnie	Nie	Nie
Tak	Kobieta	21-23 lat	II	6	4	6	4	3	3	3	0	0	5	6	4	6	2	0	3	Nie	Tak	Tak	Tak	Nie	Tak	Tak
Tak	Kobieta	18-20 lat	II
Tak	Kobieta	21-23 lat	III
Tak	Kobieta	21-23 lat	III	6	6	6	6	4	6	3	2	3	1	5	3	3	6	3	3
Tak	Kobieta	21-23 lat	II
Tak	Kobieta	21-23 lat	II	3	5	2	3	5	1	3	1	1	4	3	2	0	0	0	4	Nie	Nie	Nie	Nie	Nie	Nie	Tak	6	6	5	7	6		5	6	5	7	6	6	7	6	Nie	Nie	Tak	Tak	Nie		Nie ma wpĹ‚ywu	Nie	Nie
Tak	Kobieta	powyĹĽej 26 lat	VI
Tak	Kobieta	18-20 lat	I	5	4	5	5	3	5	1	5	6	3	3	0	5	5	4	3	Tak	Nie	Tak	Nie	Tak	Tak	Tak	4	3	5	4	3	5	6	4	4	5	2	7	2	5	Tak	Nie	Nie	Nie	Inne;	Tak	Pozytywnie	Nie	Nie
Tak	Kobieta	21-23 lat	III
Tak	Kobieta	21-23 lat	I
Tak	Kobieta	21-23 lat	II	3	5	6	1	5	1	0	0	0	3	3	2	2	0	1	0	Tak	Nie	Tak	Nie	Nie	Nie	Tak	5	6	5	7	3	7	4	7	7	6	7	7	7	5	Tak	Tak	Nie	Nie	Inne;	Tak	Negatywnie	Nie	Nie
Tak	MÄ™ĹĽczyzna	21-23 lat	II	0	2	0	1	6	0	3	0	0	5	5	6	2	0	0	5	Nie	Nie	Nie	Nie	Nie	Tak	Nie	7	6	6	7	4	6	6	6	7	7	7	6	7	6	Tak	Tak	Nie	Nie	Tak, zaburzenia lÄ™kowe;	Tak	Negatywnie	Nie	Nie
Tak	Kobieta	18-20 lat	II
Tak	Kobieta	21-23 lat	III	5	5	4	5	3	5	2	4	4	3	3	2	5	4	6	1
Tak	Kobieta	21-23 lat	IV	3	5	4	4	3	1	2	0	1	1	3	3	2	1	1	3	Nie	Nie	Tak	Nie	Nie	Tak	Nie	6	5	4	5	5	6	5	6	5	5	4	6	6	6
Tak	Kobieta	24-26 lat	VI	5	3	2	5	5	6	1	5	5	1	3	1	6	6	6	1	Tak	Tak	Tak	Nie	Tak	Tak	Nie	5	3	3	6	4	5	4	3	6	5	6	6	7	6	Tak	Tak	Nie	Nie	Inne;	Nie	Negatywnie	Nie	Tak
Tak	Kobieta	18-20 lat	II
Tak	Kobieta	21-23 lat	IV	3	4	4	6	4	2	0	3	3	1	2	3	4	5	6	5	Tak	Tak	Tak	Tak	Tak	Tak	Tak
Tak	Kobieta	18-20 lat	II	5	6	6	6	5	3	2	0	4	6	4	2	5	2	2	1	Tak	Nie	Tak	Nie	Nie	Tak	Tak	6	5	4	5	6	6	3	7	7	7	4	6	7	5	Nie	Nie	Tak	Nie	Nie	Nie	Negatywnie	Nie	Tak
Tak	Kobieta	24-26 lat	V
Tak	Kobieta	21-23 lat	I
Tak	Kobieta	21-23 lat	III	4	4	3	5	4	3	2	4	4	4	5	3	4	5	5	3
Tak	Kobieta	21-23 lat	III	5	5	6	5	2	5	2	0	5	3	6	3	3	4	3	1	Tak	Tak	Tak	Nie	Tak	Tak
Tak	Kobieta	21-23 lat	III
Tak	Kobieta	18-20 lat	II	6	6	6	6	1	6	0	5	6	0	3	1	4	5	3	0	Tak	Tak	Tak	Tak	Tak	Tak	Tak	4	1	2	1	1	3	3	4	5	4	1	6	4	3	Tak	Nie	Tak	Nie	Nie		Negatywnie	Tak	Tak
Tak	Kobieta	21-23 lat	III	3	2	2	4	4	3	3	2	2	2	1	1	3	3	3	1	Tak	Tak	Tak	Nie	Tak	Tak	Tak															Nie	Nie	Nie	Nie	Nie		Negatywnie	Nie	Nie
Tak	MÄ™ĹĽczyzna	18-20 lat	I	5	5	4	5	4	4	2	3	3		4	3	3	4	2	3	Tak	Tak	Tak	Nie	Nie	Tak	Tak
Tak	Kobieta	18-20 lat	I	5	6	3	6	2	4	3	5	6	4	6	5	4	4	0	1	Tak	Nie	Tak	Nie	Tak	Tak	Tak	5	1	1	5	4	7	3	7	7	7	5	7	7	5	Nie	Nie	Nie	Nie	Nie	Nie	Negatywnie	Nie	Tak
Tak	Kobieta	18-20 lat	I	6	6	6	5	1	6	1	6	6	0	0	0	6	6	6	1	Tak	Tak	Tak	Tak	Tak	Tak	Tak	2	1	1	1	1	6	3	3	3	5	1	2	1	2	Tak	Tak	Tak	Tak	Tak, zaburzenia depresyjne;	Tak	Negatywnie	Nie	Tak
Tak	Kobieta	24-26 lat	V	6	5	6	5	4	5	3	6		0	0	4	6	6	0	2	Tak	Tak	Tak	Nie	Tak	Tak	Tak	5	4	1	1	2	4	5	4	7	5	4	5	4	5	Tak	Tak	Tak	Tak	Inne;	Tak	Negatywnie	Nie	Nie
Tak	Kobieta	18-20 lat	I	5	5	5	5	4	5	4	4	5		4		4	4	4	3	Tak	Tak	Tak	Nie	Tak	Tak	Tak															Nie	Nie	Tak	Tak	Nie	Nie	Negatywnie	Tak	Nie
Tak	Kobieta	18-20 lat	I	6	4	6	2	6	1	1	3	5	4	3	2	0	1	0	1	Tak	Nie	Tak	Nie	Tak	Tak	Tak	7	2	1	3	5	6	4	3	3	2	2	7	4	5	Nie	Nie	Nie	Nie	Nie		Negatywnie	Tak	Nie
Tak	Kobieta	21-23 lat	III	6	6	6	6	1	6	0	6	6	2	2	2	6	6	6	0	Tak	Tak	Tak	Nie	Tak	Tak	Tak
Tak	Kobieta	21-23 lat	II	3	2	1	6	4	2	0	1	3	4	6	3	0	2	3	2
Tak	Kobieta	18-20 lat	I
Tak	Kobieta	24-26 lat	IV
Tak	MÄ™ĹĽczyzna	18-20 lat	I	3	3	2	3	2	4	0	1	1	4	6	2	3	1	0	4	Tak	Nie	Tak	Nie	Nie	Tak	Nie															Nie	Nie	Nie	Nie	Nie	Nie	Negatywnie	Nie	Nie
Tak	MÄ™ĹĽczyzna	18-20 lat	I	6	5	6	5	5	6	6	5	5	5	2	2	0	5	3	1	Tak	Nie	Tak	Tak	Tak	Tak	Nie															Nie	Nie	Tak	Tak	Nie	Nie	Negatywnie	Nie	Nie
Tak	Kobieta	21-23 lat	IV
Tak	Kobieta	21-23 lat	III	4	5	5	4	6	3	4	2	3	4	5	2	6	6	5	2	Tak	Tak	Tak	Nie	Tak	Tak	Nie	5	5	2	6	5	3	6	3	6	6	5	6	4	5	Nie	Nie	Nie		Nie		Negatywnie	Tak	Tak
Tak	MÄ™ĹĽczyzna	powyĹĽej 26 lat	IV	1	3	3	2	4	2	3	2	3		3	3	5	6	2	3	Nie	Nie	Nie	Nie	Nie	Nie	Nie	5	2	5	6	3	5	3	3	6	4	5	4	4	5	Nie	Nie	Nie	Nie	Nie	Nie	Negatywnie	Nie	Nie
Tak	Kobieta	18-20 lat	II
Tak	Kobieta	21-23 lat	III	3	3	3	2	5	0	1	0	0	3	4	1	0	0	0	6	Nie	Nie	Tak	Nie	Nie	Tak	Tak	4	6	2	4	5	5	4	3	5	4	5	5	5	4	Tak	Nie	Tak	Nie	Nie	Nie	Negatywnie	Nie	Nie
Tak	Kobieta	21-23 lat	II	6	6	4	6	3	5	1	6	6	5	5	3	6	6	5	4
Tak	Kobieta	18-20 lat	I	6	5	6	3	1	5	1	4	5	4	6	1	5	5	4	1	Tak	Nie	Tak	Nie	Tak	Tak	Tak															Nie	Nie	Tak	Tak	Nie	Tak	Negatywnie	Nie	Tak
Tak	Kobieta	21-23 lat	IV	2	3	5	3	6	0	2	0	0	3	4	0	3	4	0	4	Nie	Nie	Tak	Nie	Tak	Tak	Nie	6	6	2	3	5	5	3	5	7	3	2	6	4	5	Tak	Nie	Nie	Nie	Nie		Negatywnie	Nie	Tak
Tak	Kobieta	24-26 lat	V	1	3	1	2	2	0	0	0	6	0	0	2	6	6	6	2	Nie	Nie	Tak	Nie	Nie	Tak	Nie	5	1	1	1	3	1	1	1	5	6	1	5	1	6	Nie	Nie	Nie	Nie	Nie	Nie	Negatywnie	Nie	Nie
Tak	Kobieta	18-20 lat	I	5	3	6	6	5	3	0	4	4	4	6	3	6	6	2	2	Tak	Nie	Tak	Nie	Tak	Tak	Tak	7	7	5	6	5	5	6	3	4	6	5	7	6	6	Nie	Nie	Tak	Nie	Nie	Nie	Negatywnie	Nie	Tak
Tak	Kobieta	18-20 lat	II	5	5	6	6	1	6	3	5	6	4	4	2	5	5	6	1	Tak	Nie	Tak	Nie	Tak	Tak	Tak															Tak	Tak	Tak	Tak	Tak, zaburzenia lÄ™kowe;	Tak	Negatywnie	Nie	Tak
Tak	Kobieta	21-23 lat	IV	4	3	3	6	3	4	3	4	5	5	5	3	1	4	1	3	Tak	Nie	Tak	Nie	Tak	Tak	Tak	6	3	3	5	3	3	6	4	6	6	5	6	5	5	Nie	Nie	Tak	Nie	Nie	Nie	Negatywnie	Nie	Nie
Tak	Kobieta	18-20 lat	I	3	0	2	3	6	0	1	0	2	4	4	1	2	3	2	2	Tak	Nie	Nie	Nie	Tak	Tak	Nie	7	3	6	7	5	7	7	3	7	7	7	6	7	6	Tak	Nie	Nie	Nie	Tak, zaburzenia osobowoĹ›ci;	Nie	Nie ma wpĹ‚ywu	Nie	Tak
Tak	Kobieta	18-20 lat	I
Tak	Kobieta	18-20 lat	I
Tak	Kobieta	24-26 lat	V	5	5	5	4	3	4	3	4	5	3	4	4	4	5	4	3	Tak	Nie	Tak	Nie	Tak	Tak	Nie	5	5	4	5	5	5	6	4	6	7	6	6	6	6	Nie	Nie	Nie	Nie	Nie	Nie	Nie ma wpĹ‚ywu	Nie	Nie
Tak	Kobieta	18-20 lat	I
Tak	Kobieta	21-23 lat	III	3	3	3	2	4	2	5	2	2	4	5	4	2	2	0	5	Nie	Nie	Tak	Nie	Tak	Tak	Tak	7	7	5	5	6	7	4	5	7	7	4	5	5		Tak	Tak	Tak	Tak	Tak, zaburzenia zwiÄ…zane ze stresem;	Tak	Nie ma wpĹ‚ywu	Tak	Tak
Tak	Kobieta	18-20 lat	I
Tak	Kobieta	18-20 lat	I	4	5	3	4	1	4	1	6	6	2	6	2	1	6	1	1	Tak	Tak	Tak	Tak	Tak	Tak	Nie	6	6	6	6	3	4	5	4	7	7	6	7	7	6	Nie	Nie	Nie	Nie	Nie	Nie	Nie ma wpĹ‚ywu	Nie	Nie
Tak	Kobieta	18-20 lat	I	6	6	6	6	6	6	0	3	6	3	6	0	6	6	6	1	Tak	Tak	Tak	Nie	Tak	Tak	Tak	3	1	5	1	1	1	1	3	7	4	1	7	3	3	Tak	Tak	Nie	Nie	Nie	Tak	Negatywnie	Tak	Tak
Tak	Kobieta	18-20 lat	I	4	4	5	4	2	4	4	5	4	3	6	4	5	4	2	2	Tak	Tak	Tak	Nie	Tak	Tak	Nie															Tak	Tak	Nie	Nie	Tak, zaburzenia zwiÄ…zane ze stresem;	Nie	Nie ma wpĹ‚ywu	Nie	Nie
Tak	Kobieta	21-23 lat	II	3	4	5	2	3	4	1	5	5	2	3	1	5	5	5	2	Tak	Nie	Tak	Tak	Tak	Tak	Tak	6	5	2	6	4	4	2	2	4	5	2	2	6	6	Nie	Nie	Nie	Nie	Nie		Negatywnie	Nie	Tak
Tak	Kobieta	18-20 lat	I
Tak	Kobieta	24-26 lat	II	5	6
Tak	Kobieta	18-20 lat	I	4	6	5	4	5	2	4	3	2	1	6	3	2	1	2	2	Tak	Tak	Tak	Nie	Nie	Tak	Nie	6	5	6	5	6	5	6	2		6	4	4	5	5	Nie	Nie	Nie	Nie	Nie	Nie	Pozytywnie	Nie	Nie
Tak	Kobieta	18-20 lat	I	4	2	2	4	2	4	1	6	6	1	1	1	6	4	5	2	Tak	Nie	Tak	Nie	Tak	Tak	Tak	3	1	2	3	3	2	3	4	4	2	3	4	5	3	Nie	Nie	Nie	Nie	Nie	Nie	Negatywnie	Tak	Nie
Tak	Kobieta	18-20 lat
Tak	Kobieta	21-23 lat	II	5	4	4	2	3	4	3	4	6	3	2	1	4	3	4	2	Tak	Nie	Tak	Nie	Tak	Tak	Tak	6	5	3	3	4	3	5	3	6	5	4	7	6	6	Tak	Nie	Nie	Nie	Nie	Nie	Negatywnie	Tak	Tak
Tak	Kobieta	18-20 lat	I	6	4	4	2	3	3	0	3	2	0	2	0	3	3	4	1	Tak	Nie	Tak	Nie	Tak	Tak	Tak	4	4	2	3	2	4	4	2	3	4	2	4	3	3	Nie	Nie	Nie	Nie	Nie	Nie	Negatywnie	Tak	Tak
Tak	Kobieta	18-20 lat	I	6	6	6	6	0	6	0	6	6	0	0	0	6	6	6	0	Tak	Nie	Tak	Nie	Tak	Tak	Tak
Tak	Kobieta	21-23 lat	III	6	6	6	6	2	5	2	5	5	1	4	1	4	5	6	0	Tak	Tak	Tak	Nie	Tak	Tak	Nie															Nie	Nie	Nie	Nie	Nie	Nie	Negatywnie	Nie	Tak
Tak	Inna	18-20 lat	II	4	5	3	4	4	3	0	6	6	1	6	2	6	6	5	2	Tak	Nie	Tak	Nie	Tak	Tak	Nie
Tak	Kobieta	18-20 lat	II	3	5	5	5	2	4	2	5	5	5	5	1	4	4	5	2	Tak	Tak	Tak	Nie	Tak	Tak	Tak	4	5	5	3	4	5	3	6	5	4	2	6	7	5	Nie	Nie	Nie	Nie	Nie		Pozytywnie	Nie	Nie
Tak	Kobieta	18-20 lat	II
Tak	Kobieta	21-23 lat	III
Tak	Kobieta	18-20 lat	I	5	5	5	5	2	5	3	3	3	5	5	4	1	3	1	4
Tak	Kobieta	21-23 lat	III
Tak	Kobieta	24-26 lat	III
Tak	Kobieta	18-20 lat	II	3	3	6	5	2	1	3	1	5	3	4	1	4	5	3	1	Nie	Nie	Tak	Nie	Tak	Tak	Tak	4	5	2	1	5	5	5	7	5	4	2	3	4	4	Nie	Nie	Tak	Nie	Nie		Nie ma wpĹ‚ywu	Nie	Tak
Tak	Kobieta	24-26 lat	V	3	2	2	4	5	4	0	4	4	1	2	0	5	5	5	2	Nie	Tak	Tak	Nie	Nie	Tak	Nie	7	4	5	3		3	5	3	1	2	3	6	3	5	Nie	Nie	Tak	Tak	Nie		Negatywnie	Nie	Tak
Tak	Kobieta	18-20 lat	I	6	6	6	5	2	5	2	6	6	2	1	2	6	6	6	2	Tak	Tak	Tak	Tak	Tak	Tak	Tak	5	3	3	3	3	5	2	3	7	5	2	5	7	4	Nie	Nie	Tak	Nie	Nie		Negatywnie	Nie	Tak
Tak	MÄ™ĹĽczyzna	18-20 lat	II	1	5	3	2	6	1	3	1	4	5	6	3	0	1	0	5	Nie	Nie	Nie	Nie	Tak	Nie	Nie	7	5	5	6	5	7	5	4	7	7	6	5	7	7	Nie	Nie	Nie	Nie	Nie	Nie	Negatywnie	Nie	Nie
Tak	Kobieta	18-20 lat	I	5	0	5	1	0	1	0	0	6	0	1	0	6	6	4	0	Nie	Nie	Tak	Tak	Tak	Tak	Tak	5	7	1	2	5	4	1	3	6	2	1	5	2	4	Tak	Nie	Tak	Tak	Tak, zaburzenia lÄ™kowe;	Tak	Negatywnie	Nie	Tak
Tak	Kobieta	21-23 lat	IV
Tak
Tak	Kobieta	21-23 lat	III	5	4	5	4	5	4	2	4	5	5	6	4	6	6	5	2	Tak	Tak	Tak	Tak	Tak	Tak	Tak
Tak	Kobieta	18-20 lat	I	2	3	5	5	3	0	2	5	4	3	2	2	6	4	2	2	Nie	Nie	Tak	Nie	Tak	Tak	Tak
Tak	Kobieta	21-23 lat	III	5	4	4	5	4	2	0	1	1	3	5	3	6	3	3	2	Tak	Nie	Tak	Nie	Tak	Tak	Tak	4	4	3	4	4	7	4	5	5	5	3	4	4	4	Tak	Nie	Tak	Tak	Tak, zaburzenia zwiÄ…zane ze stresem;	Tak	Negatywnie	Nie	Nie
Tak	Kobieta	18-20 lat	II	6	6	6	5	2	5	2	5	6	2	2	2	5	5	4	1	Tak	Nie	Tak	Tak	Tak	Tak	Tak	5	3	4	4	3	3	5	4	6	5	2	4	3	5	Nie	Nie	Tak	Tak	Nie	Tak	Negatywnie	Nie	Tak
Tak	Kobieta	21-23 lat	II	3	1	5	1	5	1	2	1	2	3	3	2	4	4	2	2	Nie	Tak	Tak	Nie	Nie	Tak	Nie	6	5	3	4	5	5	4	3	5	4	3	5	6	5	Nie	Nie	Nie	Nie	Nie		Negatywnie	Nie	Nie
Tak	Kobieta	24-26 lat	V	5	5	6	3	5	5	1	4	5	4	4	2	6	6	4	4
Tak	Kobieta	18-20 lat	II	3	5	5	4	4	4	2	1	2	3	4	3	2	5	3	1	Tak	Tak	Tak	Nie	Tak	Tak	Nie	6	6	5	4	3	7	7	7	7	7	5	7	7	5	Tak	Nie	Tak	Tak	Nie	Nie	Negatywnie	Nie	Tak
Tak	Kobieta	21-23 lat	III	3	3	4	4	3	3	2	0	2	3	3	3	1	2	1	2	Tak	Tak	Tak	Nie	Tak	Tak	Nie															Tak	Nie	Tak	Nie	Nie	Nie	Negatywnie	Nie	Tak
Tak	Kobieta	24-26 lat	IV	3	3	2	2	6	1	3	1	1		5	5	0	0	0	5	Nie	Nie	Nie	Nie	Nie	Nie	Nie
Tak	Kobieta	21-23 lat	IV	5	5	6	5	6	5	3	3	4	2	2	3	6	3	1	4	Tak	Tak	Tak	Nie	Nie	Tak	Tak	6	3	7	5	6	5	6	6	7	5	3	7	4	6	Tak	Nie	Nie	Nie	Nie	Nie	Negatywnie	Nie	Tak
Tak	Kobieta	18-20 lat	I
Tak	Kobieta	18-20 lat	I	2	2	3	2	6	2	3	2	2	5	5	2	2	1	0	5	Tak	Nie	Tak	Nie	Nie	Tak	Nie	7	7	5	6	7	6	6	7	7	7	5	7	7	7	Nie	Nie	Nie	Nie	Nie	Nie	Nie ma wpĹ‚ywu	Nie	Tak
Tak	Kobieta	21-23 lat	IV
Tak	Kobieta	21-23 lat	III	1	3	2	3	5	1	4	3	0	5	6	6	4	0	0	2	Nie	Tak	Tak	Tak	Nie	Tak	Nie	6	7	5	5	5	4	6	5	7	7	6	6	7	5	Nie	Nie	Nie	Nie	Nie	Nie	Nie ma wpĹ‚ywu	Nie	Nie
Tak	MÄ™ĹĽczyzna	18-20 lat	I	5	6	3	2	4	5	4	1	2	4	6	3	2	3	0	2
Tak	Kobieta	18-20 lat	I	1	1	3	4	1	1	1	1	5	2	6	1	6	3	2	1	Nie	Nie	Tak	Nie	Nie	Nie	Nie
Tak	Kobieta	18-20 lat	II	6	4	6	6	5		3	1	3	4		3	4	4	1	1	Tak	Tak	Tak	Nie	Tak	Tak	Tak	7	5	1	3	4	7	6	5	2	6	4	6	4	6	Nie	Nie	Nie	Tak	Nie	Nie	Negatywnie	Nie	Nie
Tak	Kobieta	21-23 lat	IV
Tak	Kobieta	18-20 lat	I	5	6	6	4	1	0	0	0	0	0	5	2	6	0	1	0	Nie	Tak	Nie	Nie	Tak	Tak	Nie	2	1	2	1	4	5	1	6	7	1	1	4	1	3
Tak	Kobieta	18-20 lat	I	6	6	6	5	2	6	3	5	5	2	4	2	6	5	5	2	Tak	Nie	Tak	Nie	Tak	Tak	Tak	3	3	2	5	1	1	2	1	5	5	2	5	2	3	Tak	Nie	Nie	Nie	Tak, zaburzenia lÄ™kowe;	Nie	Nie ma wpĹ‚ywu	Nie	Nie
Tak	Kobieta	18-20 lat	II	5	5	4	5	3	2	0	2	3	0	3	1	4	3	0	2	Tak	Nie	Tak	Nie	Nie	Tak	Tak	5	3	3	4	5	6	5	6	5	5	3	4	5	5	Nie	Nie	Nie	Nie	Nie		Negatywnie	Nie	Nie
Tak	Kobieta	21-23 lat	IV
Tak	Kobieta	21-23 lat	III	5	3	4	2	5	4	1	5	5	6	5	5	4	6	6	2	Tak	Tak	Tak	Nie	Tak	Tak	Nie	7	5	5	4	3	7	5	7	5	6	6	7	5	6	Tak	Nie	Nie	Nie	Nie	Nie	Negatywnie	Nie	Tak
Tak	Kobieta	24-26 lat	V	6	5	3	5	3	1	0	3	3	4	3	1	5	4	3	3	Nie	Nie	Tak	Nie	Tak	Tak	Tak	6	5	1	6	7	7	6	5	5	6	6	4	4	5	Tak	Tak	Tak	Tak	Tak, zaburzenia zwiÄ…zane ze stresem;	Nie	Nie ma wpĹ‚ywu	Nie	Nie
Tak	Kobieta	18-20 lat	I	5	5	5	5	6	5	0	5	6	3	5	1	6	6	6	3	Tak	Tak	Tak	Nie	Tak	Tak	Tak
Tak	MÄ™ĹĽczyzna	18-20 lat	I
Tak	Kobieta	21-23 lat	III	5	4	5	6	6	4	4	4	4	4	5	4	1	1	0	4	Nie	Tak	Tak	Tak	Tak	Tak	Tak	6	4	3	3	4	5	6	5	7	5	5	7	7	6	Nie	Nie	Tak	Nie	Nie	Nie	Negatywnie	Tak	Tak
Tak	Kobieta	18-20 lat	I	6	6	5	4	2	3	2	5	5	4	2	0	3	5	4	1	Tak	Nie	Tak	Nie	Tak	Tak	Tak	5	5	4	3	3	5	4	5	5	3	2	5	5	4
Tak	Kobieta	18-20 lat	II	5	5	6	6	4	5	2	3	3	3	1	1	5	0	4	3	Tak	Nie	Tak	Tak	Tak	Tak	Nie	5	7	2	3	5	7	7	7	6	6	3	5	6	6	Tak	Tak	Tak	Tak	Tak, zaburzenia lÄ™kowe;	Tak	Negatywnie	Tak	Tak
Tak	Kobieta	21-23 lat	III	3	4	1	5	6	0	5	0	0	6	6	4	0	0	0	4	Nie	Nie	Nie	Nie	Nie	Nie	Nie	5	7	4	4	7	7	1	3	7	6	4	6	7	5	Nie	Nie	Nie	Nie	Nie	Nie	Nie ma wpĹ‚ywu	Nie	Nie
Tak	Kobieta	21-23 lat	IV	4	3	4	4	2	3	0	1	3	3	3	3	5	6	4	0	Tak	Tak	Tak	Nie	Nie	Tak	Nie
Tak	Kobieta	18-20 lat	II	2	4	4	4	5	2	2	1	1	4	4	0	1	3	2	2	Tak	Nie	Tak	Nie	Tak	Tak	Tak															Tak	Tak	Tak	Tak	Tak, zaburzenia lÄ™kowe;	Tak	Negatywnie	Nie	Tak
Tak	Kobieta	21-23 lat	III	4	5	5	2	4	2	1	2	3	3	3	0	2	5	2	2	Nie	Tak	Tak	Nie	Tak	Tak	Nie	6	2	5	3	5	6	6	6	6	7	3	5	4	5	Nie	Nie	Nie	Nie	Nie	Nie	Negatywnie	Nie	Nie
Tak	Kobieta	18-20 lat	II	2	1	2	4	5	1	0	3	4	5	6	1	3	5	2	0	Nie	Nie	Nie	Nie	Nie	Tak	Nie	5	3	2	4	7	4	5	7	2	6	3	7	6	5	Tak	Nie	Tak	Tak	Inne;	Tak	Negatywnie	Tak	Tak
Tak	Kobieta	21-23 lat	III	5	5	6	6	3	5	1	5	6	3	5	1	6	4	2	1	Tak	Nie	Tak	Nie	Tak	Tak	Nie	5	5	3	2	4	4	4	5	3	1	2	3	4	4	Nie	Nie	Tak	Tak	Nie	Nie	Negatywnie	Nie	Nie
Tak	Kobieta	24-26 lat	V
Tak	MÄ™ĹĽczyzna	18-20 lat	II	5	5	6	6	1	5	1	5	3	1	4	4	3	4	4	2	Tak	Tak	Tak	Nie	Tak	Tak	Tak
Tak	Kobieta	24-26 lat	VI	6	5	6	6	2	6	0	6	6	1	2	0	6	6	5	1	Tak	Tak	Tak	Nie	Tak	Tak	Tak	6	2	2	1	3	5	3	2	5	5	1	7	1	5	Tak	Nie	Tak	Tak	Nie		Nie ma wpĹ‚ywu	Nie	Tak
Tak	Kobieta	21-23 lat	III
Tak	Kobieta	18-20 lat	I
Tak	Kobieta	18-20 lat	II	5	4	2	4	5	3	3	0	2	5	5	4	6	2	0	3
Tak	Kobieta	18-20 lat	I	4	6	6	6	1	5	0	5	6	6	5	2	6	6	0	0	Tak	Nie	Tak	Nie	Tak	Tak	Tak	6	2	1	1	4	7	5	4	6	3	1	5	2	1	Tak	Tak	Tak	Tak	Inne;	Nie	Negatywnie	Nie	Nie
Tak	Kobieta	18-20 lat	II
Tak	Kobieta	18-20 lat	I
Tak	Kobieta	21-23 lat	III	3	4	3	5	5	2	5	2	2	5	5	3	0	1	0	5	Tak	Tak	Tak	Nie	Tak	Tak	Nie	5	5	3	5	6	6	5	5	6	4	3	6	5	4	Tak	Tak	Tak	Tak	Tak, zaburzenia lÄ™kowe;	Nie	Pozytywnie	Nie	Nie
Tak	MÄ™ĹĽczyzna	18-20 lat	II	2	2	3	3	2	5	2	6	6	4	2	5	4	5	2	2	Tak	Tak	Tak	Nie	Nie	Tak	Nie	5	6	3	5	5	6	5	5	5	7	5	6	5	5	Nie	Nie	Nie	Nie	Nie	Nie	Negatywnie	Tak	Tak
Tak	MÄ™ĹĽczyzna	powyĹĽej 26 lat	II	6	6	6	6	1	6	0	6	6	0	2	0	6	6	6	1	Tak	Nie	Tak	Nie	Tak	Tak	Tak	6	2	3	1	1	2	5	1	5	6	2	6	3	4	Nie	Tak	Tak	Tak	Nie		Negatywnie	Tak	Tak
Tak	Kobieta	21-23 lat	II	5	5	6	5	3	5	1	5	5	2	2	1	4	2	5	3	Tak	Nie	Tak	Tak	Tak	Tak	Tak	6	5	6	6	6	6	6	5	6	7	4	6	5	6	Nie	Nie	Tak	Tak	Nie		Negatywnie	Tak	Nie
Tak	Kobieta	18-20 lat	II	3	4	3	3	2	1	3	1	1	4	4	2	2	1	1	2	Nie	Nie	Tak	Nie	Nie	Tak	Nie	6	6	6	6	4	5	3	4	6	6	6	5	6	5	Nie	Nie	Nie	Nie	Nie	Nie	Nie ma wpĹ‚ywu	Nie	Nie
Tak	MÄ™ĹĽczyzna	18-20 lat	I	5	4	6	2	1	3	4	5	5	1	6	2	1	0	0	1	Tak	Tak	Tak	Nie	Tak	Tak	Nie	3	2	6	1	5	5	1	4	6	6	1	5	3	3	Nie	Nie	Nie	Nie	Nie	Nie	Nie ma wpĹ‚ywu	Nie	Nie
Tak	Kobieta	21-23 lat	I	5	4	2	5	1	4	0	3	3	2	4	2	4	5	2	2	Tak	Tak	Tak	Nie	Tak	Tak	Tak	4	4	2	6	5	6	5	4	7	7	3	4	6	6	Nie	Nie	Nie	Nie	Nie	Nie	Negatywnie	Nie	Nie
Tak	Kobieta	18-20 lat	I	3	3	2	3	4	1	3	4	1	4	4	4	2	1	3	3	Nie	Tak	Nie	Nie	Nie	Tak	Nie	3	5	3	4	2	4	3	4	4	5	3	4	4	3	Nie	Nie	Nie	Nie	Nie	Nie	Nie ma wpĹ‚ywu	Nie	Nie
Tak	Kobieta	21-23 lat	I	2	5	5	3	1	2	1	0	3	1	3	1	4	3	0	2	Nie	Tak	Tak	Nie	Tak	Tak	Nie	5	5	6		3	5	3	3	5	6	5	4	6	3	Nie	Nie	Tak	Tak	Nie	Nie	Negatywnie	Tak	Nie
Tak	MÄ™ĹĽczyzna	powyĹĽej 26 lat	VI	6	6	6	4	2	6	2	6	6	3	3	3	6	6	6	0	Tak	Tak	Tak	Nie	Tak	Tak	Tak	5	3	4	3	4	3	7	7	7	3	3	4	4	3	Tak	Tak	Tak	Tak	Tak, zaburzenia zwiÄ…zane ze stresem;	Tak	Negatywnie	Tak	Nie
Tak	MÄ™ĹĽczyzna	18-20 lat	I	4	3	4	2	2	3	0	4	6	0	4	0	6	4	5	1	Tak	Nie	Tak	Tak	Tak	Tak	Nie	4	1	2	1	5	2	2	2	6	4	1	5	1	4	Nie	Nie	Nie	Nie	Nie	Nie	Nie ma wpĹ‚ywu	Nie	Nie
Tak	Kobieta	18-20 lat	I	5	6	5	5	5	0	4	0	0	3	3	3	5	0	0	1	Nie	Nie	Tak	Nie	Tak	Tak	Tak															Tak	Nie	Tak	Nie	Tak, zaburzenia lÄ™kowe;	Nie	Nie ma wpĹ‚ywu	Nie	Nie
Tak	Kobieta	18-20 lat	I	5	5	6	4	3	5	2	4	4	3	2	1	2	4	4	1	Tak	Nie	Tak	Nie	Tak	Tak	Nie	5	4	6	5	6	6	5	3	6	6	3	5	6	5	Nie	Nie	Tak	Nie	Nie		Negatywnie	Nie	Nie
Tak	Kobieta	18-20 lat	I	5	6	6	5	2	5	1	4	4	2	4	2	4	2	1	2	Tak	Nie	Tak	Nie	Tak	Tak	Tak	5	3	5	3	3	3	5	3	3	3	2	5	4	5	Nie	Nie	Nie	Nie	Nie	Nie	Negatywnie	Nie	Nie
Tak	Kobieta	21-23 lat	I	3	5	5	6	2	0	0	1	4	2	6	1	0	3	2	0	Tak	Nie	Tak	Nie	Tak	Tak	Tak	5	2	1	2	5	7	4	7	3	3	2	7	4	5	Tak	Nie	Tak	Tak	Nie	Nie	Negatywnie	Nie	Tak
Tak	Kobieta	18-20 lat	II
Tak	MÄ™ĹĽczyzna	18-20 lat	I	4	5	3	4	6	2	5	0	0	5	6	5	2	0	0	5	Nie	Nie	Nie	Nie	Nie	Nie	Nie	6	6	6	5	6	6	7	6	7	7	7	6	7	7	Nie	Nie	Tak	Nie	Nie		Nie ma wpĹ‚ywu	Nie	Nie
Tak	Kobieta	18-20 lat	I	5	4	5	3	2	4	1	5	5	2	6	2	5	6	3	2	Tak	Nie	Tak	Nie	Tak	Tak	Nie	6	5	4	5	5	7	4	5	4	6	5	6	5	5	Nie	Nie	Nie	Nie	Nie	Nie	Nie ma wpĹ‚ywu	Tak	Nie
Tak	MÄ™ĹĽczyzna	18-20 lat	I	5	3	3	4	3	1	0	5	5	4	3	2	5	4	0	2	Tak	Nie	Tak	Nie	Tak	Tak	Nie	4	3	4	2	5	5	4	5	5	4	3	4	3	5	Nie	Nie	Nie	Nie	Nie		Nie ma wpĹ‚ywu	Nie	Nie
Tak	Kobieta	18-20 lat	I	6	5	5	4	3	6	1	6	6	1	3	0	6	6	6	1	Tak	Tak	Tak	Nie	Tak	Tak	Tak	4	1	4	2	4	6	5	3	2	4	2	6	1	5	Nie	Nie	Nie	Nie	Nie	Nie	Negatywnie	Nie	Nie
Tak	Kobieta	21-23 lat	I	6	6	6	6	3	5	0	6	6	5	0	0	6	6	6	1	Tak	Nie	Tak	Tak	Tak	Tak	Tak	3	3	1	4	2	7	7	1	7	3	5	7	5	5	Tak	Tak	Tak	Tak	Tak, zaburzenia lÄ™kowe;	Tak	Negatywnie	Nie	Tak
Tak	Kobieta	21-23 lat	I	3	3	3	2	4	2	1	0	3	2	3	2	3	2	3	3	Tak	Nie	Nie	Nie	Tak	Tak	Nie	5	5	3	4	5	5	5	5	5	7	4	6	6	6	Nie	Nie	Nie	Nie	Nie	Nie	Negatywnie	Tak	Nie
Tak	Kobieta	18-20 lat	I	6	5	6	4	3	6	1	5	6	2	1	1	5	4	4	0	Tak	Nie	Tak	Nie	Tak	Tak	Tak															Nie	Nie	Tak	Nie	Nie	Nie	Negatywnie	Tak	Nie
Tak	Kobieta	18-20 lat	I	3	5	3	5	2	3	2	0	3	1	6	1	5	0	3	0	Tak	Nie	Tak	Nie	Tak	Tak	Tak															Nie	Nie	Nie	Nie	Nie		Nie ma wpĹ‚ywu	Nie	Nie
Tak	Kobieta	18-20 lat	I	5	5	4	4	5	2	3	6	4	4	6	3	6	6	0	3	Tak	Nie	Tak	Nie	Nie	Tak	Tak
Tak	MÄ™ĹĽczyzna	18-20 lat	I
Tak	MÄ™ĹĽczyzna	18-20 lat	II	2	3	3	1	4	2	5	0	3	4	5	3	2	2	1	2	Tak	Tak	Tak	Tak	Nie	Tak	Nie	6	4	6	3	5	5	4	6	6	5	3	6	4	5	Nie	Nie	Nie	Nie	Nie		Negatywnie	Tak	Tak
Tak	Kobieta	18-20 lat	I	5	5	5	5	4	5	3	3	5	4	5	4	6	5	4	3	Tak	Nie	Tak	Nie	Tak	Tak	Tak															Nie	Nie	Nie	Tak	Nie	Tak	Negatywnie	Nie	Tak
Tak	Kobieta	21-23 lat	I	5	5	6	2	5	5	0	5	5	0	0	1	6	5	5	1	Tak	Tak	Tak	Nie	Tak	Tak	Nie	3	1	3	3	2	3	5	1	4	2	2	5	3	2	Tak	Tak	Tak	Nie	Nie	Nie	Negatywnie	Nie	Nie
Tak	Kobieta	21-23 lat	I	3	5	4	5	3	5	3	0	1	4	6	6	2	5	3	2	Tak	Nie	Tak	Nie	Tak	Tak	Nie	5	4	4	5	4	4	6	6	3	5	3	6	6	4	Tak	Nie	Tak	Tak	Nie	Tak	Nie ma wpĹ‚ywu	Nie	Tak
Tak	Kobieta	18-20 lat	I	5	5	6	3	2	5	2	3	3	0	4	1	4	5	2	3	Tak	Tak	Tak	Tak	Tak	Tak	Nie	5	5	5	7	6	5	3	3	5	7	5	5	6	5	Tak	Nie	Nie	Nie	Nie	Tak	Negatywnie	Tak	Nie
Tak	Kobieta	18-20 lat	I	6		6	6	2	6	0	6	6	3	2	1	6	6	6	0	Tak	Nie	Tak	Nie	Tak	Tak	Tak															Nie	Nie	Tak	Tak	Nie	Nie	Negatywnie	Tak	Tak
Tak	Kobieta	18-20 lat	I	5	5	5	4	4	6	3	4	4	6	6		6	6	6	3	Tak	Tak	Tak	Tak	Tak	Tak	Tak	7	6	4	6	6	5	5	5	6	7	5	5	5	5	Nie	Nie	Tak	Tak	Nie	Tak	Negatywnie	Tak	Tak
Tak	MÄ™ĹĽczyzna	21-23 lat	I
Tak	Kobieta	18-20 lat	I	3	3	5	2	5	2	1	2	2	0	4	6	3	5	2	4	Tak	Nie	Nie	Tak	Tak	Tak	Tak	7	4	2	6	7	4	5	3	7	7	7	7	3	5	Nie	Tak	Tak	Tak	Nie	Nie	Pozytywnie	Tak	Nie
Tak	MÄ™ĹĽczyzna	18-20 lat	I	5	5	6	5	3	6	1	0	0	4	6	2	6	6	2	1	Tak	Tak	Tak	Tak	Tak	Tak	Tak
Tak	Kobieta	18-20 lat	I	6	6	6	6	4	6	1	6	6	2	6	0	6	6	6	0	Tak	Tak	Tak	Tak	Tak	Tak	Tak	5	1	3	1	4	5	5	5	5	5	4	7	3	4	Nie	Nie	Nie	Nie	Nie	Nie	Negatywnie	Nie	Nie
Tak	MÄ™ĹĽczyzna	18-20 lat	I	5	3	3	2	4	3	2	5	5	2	4	2	6	3	4	2	Tak	Nie	Tak	Nie	Tak	Tak	Nie	3	2	5	3	4	4	1	3	5	7	2	5	3	3	Nie	Nie	Nie	Nie	Nie	Nie	Pozytywnie	Tak	Nie
Tak	Kobieta	18-20 lat	I	5	4	4	4	2	4	0	4	5	2	4	3	4	5	6	4	Tak	Nie	Tak	Nie	Tak	Tak	Nie
Tak	Kobieta	18-20 lat	I	5	3	2	5	2	3	2	3	4	2	6	1	2	3	2	1	Nie	Nie	Tak	Nie	Tak	Tak	Nie
Tak	Kobieta	18-20 lat	I	5	2	2	2	1	3	3	0	0	2	6	4	3	4	4	6	Tak	Tak	Tak	Nie	Tak	Tak	Nie	5	4	5	5	3	5	5	5	7	6	5	7	7	5	Tak	Nie	Nie	Nie	Nie	Nie	Nie ma wpĹ‚ywu	Tak	Nie
Tak	Kobieta	18-20 lat	I	5	6	6	5	4	3	0	3	4	1	3	0	3	4	3	3	Tak	Nie	Tak	Tak	Tak	Tak	Nie	5	4	1	4	6	6	6	5	6	7	5	7	5	5	Nie	Nie	Nie	Nie	Nie		Negatywnie	Nie	Tak
Tak	Kobieta	18-20 lat	I	4	5	5	3	2	3	2	0	1	3	4	4	6	2	0	1	Tak	Nie	Tak	Nie	Tak	Tak	Nie	5	3	1	2	5	5	5	3	5	2	3	6	4	5	Nie	Nie	Nie	Nie	Nie		Negatywnie	Nie	Nie
Tak	Kobieta	21-23 lat	IV
Tak	Kobieta	18-20 lat	II	1	2	3	1	5	1	3	1	3	4	4	1	2	4	2	3	Nie	Tak	Tak	Nie	Nie	Tak	Nie	6	6	6	7	6	7	4	7	7	7	6	7	7	6	Nie	Nie	Nie	Nie	Nie		Negatywnie	Nie	Nie
Tak	Kobieta	18-20 lat	IV	2	2	3	3	4	1	1	2	2	3	3	4	3	1	2	2	Nie	Tak	Tak	Nie	Nie	Tak	Nie	5	3	5	5	5	4	5	3	2	5	4	4	4	5	Nie	Nie	Nie	Nie	Nie	Nie	Pozytywnie	Nie	Nie
Tak	MÄ™ĹĽczyzna	18-20 lat	II	1	3	5	4	5	0	4	0	1	4	5	4	2	2	0	4	Nie	Nie	Nie	Nie	Nie	Nie	Nie	6	6	6	7	7	5	4	3	7	7	7	5	7	6	Nie	Nie	Nie	Nie	Nie	Nie	Pozytywnie	Nie	Nie
Tak	MÄ™ĹĽczyzna	21-23 lat	II	2	2	3	3	5	2	1	0	1	2	4	3	2	2	2	4	Tak	Nie	Tak	Nie	Tak	Tak	Nie	6	6	5	6	4	5	6	5	7	6	6	5	7	6	Nie	Nie	Nie	Nie	Nie	Nie	Negatywnie	Nie	Nie
Tak	MÄ™ĹĽczyzna	21-23 lat	II	3	3	3	4	5	3	1	2	3	5	4	4	2	3	1	4	Tak	Nie	Tak	Nie	Tak	Tak	Nie	6	5	2	6	4	5	5	5	7	6	4	5	6	5	Nie	Nie	Nie	Nie	Nie	Nie	Pozytywnie	Nie	Nie
Tak	Kobieta	18-20 lat	II	6	6	6	5	3	5	0	4		1	1	3	4	5	6	1	Tak	Nie	Tak	Nie	Tak	Tak	Tak	2	1	2	1	2	2	2	1	4	3	1	3	1	2	Nie	Nie	Tak	Tak	Nie	Nie	Negatywnie	Nie	Tak
Tak	Kobieta	21-23 lat	IV
Tak	Kobieta	21-23 lat	IV	4	5	3	5	5	2	4	3	1	5	5	3	5	5	2	5	Nie	Nie	Tak	Nie	Nie	Tak	Tak	6	6	5	6	5	5	6	3	7	7	5	6	7	5	Nie	Nie	Nie	Nie	Nie	Nie	Nie ma wpĹ‚ywu	Tak	Nie
Tak	Kobieta	24-26 lat	II	3	4	3	4	5	2	3	0	0	5	5	5	1	0	1	2	Tak	Tak	Nie	Nie	Tak	Tak	Nie	7	7	6	6	6	7	7	7	7	7	5	6	7	7	Nie	Nie	Nie	Nie	Nie	Nie	Pozytywnie	Nie	Nie
Tak	Kobieta	18-20 lat	II	5	5	6	4	5	1	2	0	1	4	4	3	4	4	1	2	Nie	Nie	Tak	Nie	Tak	Tak	Tak	6	6	5	6	6	5	7	6	6	5	5	6	6	6	Nie	Nie	Tak	Tak	Nie	Nie	Nie ma wpĹ‚ywu	Nie	Nie
Tak	Kobieta	18-20 lat	II	5	5	6	5	5	4	2	5	5	6	4	0	2	3	3	0	Tak	Tak	Tak	Nie	Tak	Tak	Tak
Tak	Kobieta	18-20 lat	II	2	1	2	2	5	2	0	6	0	0	6	3	6	6	0	3	Nie	Nie	Nie	Nie	Nie	Tak	Tak	7	1	7	1	7	1	7	1	7	7	1	7	3	7	Nie	Nie	Nie	Nie	Nie	Nie	Negatywnie	Nie	Nie
Tak	MÄ™ĹĽczyzna	21-23 lat	III	3	5	5	3	4	3	2	4	3	4	3	0	4	5	4	3	Tak	Nie	Tak	Nie	Tak	Tak	Tak	4	3	5	4	3	2	3	1	5	5	3	6	5	4	Nie	Nie	Tak	Nie	Nie		Negatywnie	Tak	Nie
Tak	Kobieta	18-20 lat	II	6	5	6	5	4	5	2	4	4	4	5	2	4	3	2	1	Tak	Nie	Tak	Nie	Tak	Tak	Nie	6	3	5	5	5	6	5	5	6	7	1	6	7	6	Nie	Nie	Nie	Nie	Nie	Nie	Negatywnie	Nie	Nie
Tak	Kobieta	18-20 lat	II	5	4	3	5	3	3	2	5	4	2	3	2	2	1	1	1	Tak	Nie	Tak	Nie	Tak	Nie	Nie	4	5	6	3	3	4	3	4	5	3	2	6	5	3	Nie	Nie	Nie		Nie		Negatywnie	Nie	Nie
Tak	Kobieta	21-23 lat	IV	6	6	6	6	2	6	0	6	6	1	0	0	6	6	6	0	Tak	Tak	Tak	Nie	Tak	Tak	Tak															Nie	Nie	Tak	Tak	Nie	Nie	Pozytywnie	Nie	Nie
Tak	Kobieta	21-23 lat	II	5	2	4	6	4	3	1	2	5	3	6	2	2	4	1	2	Tak	Nie	Tak	Tak	Tak	Tak	Tak	5	4	2	1	4	4	7	1	2	3	3	7	4	4	Tak	Tak	Nie	Nie	Tak, zaburzenia depresyjne;	Tak	Negatywnie	Tak	Tak
Tak	Kobieta	21-23 lat	III	0	2	2	3	6	4	0	1	6	6	6	6	0	6	0	6	Nie	Nie	Nie	Nie	Tak	Tak	Nie
Tak	Kobieta	18-20 lat	I	5	6	6	5	5	3	0	1	4	3	5	4	6	4	1	4	Tak	Tak	Tak	Nie	Tak	Tak	Tak
Tak	Kobieta	21-23 lat	I	5	4	6	6	2	6	3	6	6	4	5	4	6	1	0	2	Tak	Tak	Tak	Nie	Tak	Tak	Tak	5	5	2	6	2	3	2	5	6	3	2	6	6	4	Tak	Nie	Nie	Nie	Tak, zaburzenia depresyjne;	Tak	Negatywnie	Nie	Tak
Tak	Kobieta	18-20 lat	I			6	6	2	6	0	6	6	3	4		6	6	6	0	Tak	Tak	Tak	Nie	Tak	Tak	Nie
Tak	Kobieta	18-20 lat	I	5	6	5	6	2	6	0	5	5	4	4	0	6	5	3	1	Tak	Nie	Tak	Nie	Tak	Tak	Tak
Tak	Kobieta	18-20 lat	I
Tak	Kobieta	21-23 lat	IV	2	3	3	0	4	0	2	0	0	4	5	2	0	0	0	4	Nie	Nie	Nie	Nie	Nie	Tak	Nie	5	3	3	6	5	6	5	3	7	7	2	7	6	6	Nie	Nie	Tak	Nie	Nie	Nie	Nie ma wpĹ‚ywu	Nie	Nie
Tak	Kobieta	21-23 lat	IV
Tak	Kobieta	18-20 lat	I	2	3	6	6	1	1	0	1	1	0	4	6	6	6	6	0	Tak	Tak	Tak	Nie	Tak	Tak	Tak
Tak	Kobieta	21-23 lat	III
Tak	Kobieta	21-23 lat	III	3	5	3	3	5	1	2	1	3	5	5	4	5	4	0	2	Tak	Nie	Tak	Tak	Tak	Tak	Nie	5	5	3	3	2	6	5	7	6	5	2	6	5	5	Tak	Tak	Tak	Nie	Tak, zaburzenia osobowoĹ›ci;	Nie	Nie ma wpĹ‚ywu	Tak	Tak
Tak	Kobieta	18-20 lat	I
Tak	Kobieta	21-23 lat	V	3	3	4
Tak	Kobieta	24-26 lat	V	5	4	5	3	3	6	2	6	6	4	2	2	5	4	6	3	Tak	Nie	Tak	Nie	Tak	Tak	Tak															Nie	Nie	Nie	Nie	Nie	Tak	Negatywnie	Nie	Nie
Tak	Kobieta	21-23 lat	IV	3	2	2	3	3	3	1	1	3	2	4	2	3	2	1	2	Tak	Nie	Tak	Nie	Nie	Tak	Nie	5	4	5	5	3	4	5	4	5	5	5	5	5	5	Nie	Nie	Nie	Nie	Nie		Pozytywnie	Nie	Nie
Tak	Kobieta	21-23 lat	II	5	5	5	4	3	4	2	1	1	2	4	2	0	2	0	3	Nie	Nie	Tak	Tak	Tak	Tak	Nie	3	4	5	4	6	6	6	6	7	5	3	7	4	5	Tak	Tak	Tak	Tak	Tak, zaburzenia depresyjne;	Tak	Nie ma wpĹ‚ywu	Tak	Tak
Tak	Kobieta	21-23 lat	II	5	4	5	5	3	4	1	2	2	2		3	6	6	3	1	Tak	Nie	Tak	Nie	Tak	Tak	Tak	2	4	7	3	1	4	3	1	3	3	1	7	4	3	Tak		Tak	Tak	Tak, zaburzenia depresyjne;	Tak	Negatywnie	Nie	Tak
Tak	Kobieta	18-20 lat	I
Tak	Kobieta	21-23 lat	III	2	3	2	3	6	0	4	0	1	4	6	3	0	0	0	3	Nie	Nie	Nie	Nie	Nie	Tak	Nie	6	5	3	5	6	6	5	6	6	6	6	7	5	5	Nie	Nie	Tak	Nie	Nie		Pozytywnie	Nie	Nie
Tak	Kobieta	21-23 lat	I
Tak	MÄ™ĹĽczyzna	18-20 lat	I	6	5	6	6	4	6	0	6	6	0	0	0	6	6	6	0	Tak	Nie	Tak	Nie	Tak	Tak	Tak	5	6	5	6	2	3	3	2	5	7	3	6	6	4	Tak	Nie	Tak	Tak	Nie	Nie	Negatywnie	Nie	Tak
Tak	Kobieta	21-23 lat	II	3	4	5	5	2	5	0	1	2	0	1	0	3	6	1	0	Tak	Nie	Tak	Tak	Tak	Tak	Tak	6	1	5	1	5	6	7	7	6	6	1	7	7	6	Nie	Nie	Tak	Tak	Nie	Nie	Negatywnie	Tak	Tak
Tak	Kobieta	24-26 lat	V	3	4	2	2	4	1	1	3	4	2	4	1	4	3	4	2	Tak	Nie	Tak	Nie	Tak	Tak	Tak	5	3	4	4	5	5	5	6	7	6	3	5	6	5	Nie	Nie	Nie	Nie	Nie	Nie	Nie ma wpĹ‚ywu	Tak	Nie
Tak	MÄ™ĹĽczyzna	24-26 lat	VI	5	3	5	3	5	6	4	6	6	3	3	2	6	6	3	3	Tak	Tak	Tak	Nie	Tak	Tak	Tak	5	6	3	5	2	5	2	4	6	3	5	3	3	5	Nie	Nie	Nie	Nie	Nie	Nie	Nie ma wpĹ‚ywu	Nie	Nie
Tak	Kobieta	24-26 lat	III
Tak	Kobieta	24-26 lat	V
Tak	Kobieta	21-23 lat	II	3	4	2	3	2	1	0	0	1	5	4	1	0	3	0	2	Tak	Nie	Tak	Nie	Tak	Tak	Nie															Nie	Nie	Tak	Nie	Nie		Negatywnie	Nie	Nie
Tak	Kobieta	18-20 lat	I	2	4	5	2	3	1	0	0	0	5	6	1	0	2	0	3	Tak	Nie	Nie	Nie	Nie	Nie	Nie	6	6	3	6	5	6	7	6	6	3	3	6	6	4	Nie	Nie	Nie	Nie	Nie		Nie ma wpĹ‚ywu	Nie	Nie
Tak	Kobieta	24-26 lat	III	3	4	6	3	3	4	0	3	4	3	3	1	4	3	2	0	Tak	Nie	Tak	Tak	Tak	Tak	Tak															Tak	Tak	Tak	Nie	Tak, zaburzenia depresyjne;	Tak	Negatywnie	Nie	Nie
Tak	MÄ™ĹĽczyzna	24-26 lat	VI	5	3	3	2	1	6	0	5	5	0	0	0	6	6	6	3	Tak	Tak	Tak	Nie	Tak	Tak	Nie	4	2	3	1	3	2	4	1	3	5	2	7	4	4	Nie	Nie	Nie		Nie		Negatywnie	Tak	Tak
Tak	Kobieta	21-23 lat	III	5	5	6	2	6	1	0	2	1	2	5	1	2	3	0	4	Tak	Nie	Tak	Nie	Tak	Tak	Tak	6	4	3	2	3	3	2	1	2	3	3	7	2	4	Tak	Nie	Nie	Nie	Nie		Negatywnie	Tak	Tak
Tak	Kobieta	24-26 lat	VI	3	1	4	0	0	0	0	1	2	5	6	4	4	2	3	5	Nie	Nie	Tak	Nie	Tak	Tak	Nie	5	6	2	3	4	5	3	6	3	3	2	5	4	4	Tak	Tak	Nie	Nie	Tak, zaburzenia depresyjne;	Tak	Negatywnie	Nie	Tak
Tak	Kobieta	24-26 lat	IV	6	6	6	5	5	6	0	6	5	2	2	0	6	6	5	1	Tak	Nie	Tak	Nie	Tak	Tak	Tak	5	1	1	6	1	7	4	7	5	2	2	5	5	5	Tak	Nie	Tak	Nie	Tak, zaburzenia lÄ™kowe;	Tak	Negatywnie	Nie	Tak
Tak	Kobieta	21-23 lat	IV	5	3	5	3	0	5	0	5	5	5	4	1	6	5	3	0	Tak	Tak	Tak	Nie	Tak	Tak	Tak
Tak	Kobieta	24-26 lat	IV	6	5	5	5	6	6	0	5	5	2	2	1	6	6	5	1	Tak	Nie	Tak	Nie	Tak	Tak	Tak
Tak	Kobieta	21-23 lat	III	5	4	6		5	6	1	6	6	2	1	2		4		3	Tak	Nie	Tak	Tak	Tak	Tak	Tak	3	4	3	3	4	4	2	3	3	5	3	6	6	4	Tak	Nie	Tak	Nie	Nie		Negatywnie	Nie	Nie
Tak	Kobieta	21-23 lat	I	4	5	4	4	5	4	2	4	5	1	3	1	6	2	4	1	Tak	Nie	Tak	Nie	Tak	Tak	Nie	6	5	6	6	5	4	4	2	6	4	2	6	6	5	Nie	Nie	Nie	Nie	Tak, zaburzenia zwiÄ…zane ze stresem;	Tak	Negatywnie	Nie	Tak
Tak	Kobieta	21-23 lat	III	2	5	5	5	2	6	0	4	4	3	3	2	5	5	4	3	Tak	Nie	Tak	Nie	Tak	Tak	Nie	4	2	3	3	1	2	1	2	2	2	2	5	2	2	Nie	Nie	Nie		Nie		Negatywnie	Tak	Tak
Tak	Kobieta	21-23 lat	III	5	6	6	6	5	4	2	6	5	3	6	5	2	2	2	2	Tak	Tak	Tak	Nie	Tak	Tak	Tak
Tak	Kobieta	18-20 lat	I
Tak	Kobieta	18-20 lat	I
Tak	Kobieta	21-23 lat	III	5	3	3	3	5	6	1	5	5	3	2	2	4	4	3	2	Tak	Nie	Tak	Tak	Tak	Tak	Tak	5	5	3	2	4	3	4	1	3	5	3	4	5	5	Nie	Nie	Tak	Nie	Nie		Negatywnie	Tak	Nie
Tak	Kobieta	powyĹĽej 26 lat	V	3	5	4	5	4	3	4	4	4	4	4	4	4	5	5	5	Tak	Tak	Nie	Tak	Tak	Tak	Tak	4	6	5	5	5	5	4	5	5	5	5	5	5	5
Tak	Kobieta	24-26 lat	IV	0	1	0	1	4	0	3	0	0	1	2	3	0	0	0	2	Nie	Nie	Nie	Tak	Nie	Tak	Nie	5	4	5	4	5	5	4	3	5	6	4	5	5	5	Nie	Nie	Nie	Nie	Nie		Negatywnie	Nie	Nie
Tak	Kobieta	21-23 lat	III
Tak	Kobieta	21-23 lat	I	5	3	2	4	2	2	0	2	2	2	5	1	5	5	2	2	Tak	Nie	Tak	Nie	Tak	Tak	Tak	5	3	3	5	3	6	6	6	4	5	4	5	5	5	Nie	Nie	Tak	Tak	Nie		Nie ma wpĹ‚ywu	Nie	Nie
Tak	Kobieta	18-20 lat	II	3	3	1	4	5		1	0	2	3	6	2	3	0	0	3	Nie	Nie	Tak	Nie	Nie	Tak	Nie	5	4	3	5	5	5	4	3	3	5	4	6	5	5	Nie	Nie	Nie	Nie	Nie	Nie	Nie ma wpĹ‚ywu	Nie	Nie
Tak	Kobieta	24-26 lat	VI
Tak	Kobieta	18-20 lat	II	5	5	6	2	5	1	3	2	2	4	5	3	6	5	2	4	Tak	Nie	Tak	Nie	Tak	Tak	Nie
Tak	Kobieta	21-23 lat	III	1	1	3	3	4	0	1	0	1	3	6	1	1	0	0	2	Nie	Nie	Nie	Nie	Nie	Nie	Nie	6	5	5	7	4	6	5	5	6	6	6	7	7	6	Nie	Nie	Tak	Nie	Nie		Nie ma wpĹ‚ywu	Nie	Nie
Tak	MÄ™ĹĽczyzna	18-20 lat	I
Tak	Kobieta	24-26 lat	V	4	5	4	5	2	5	2	5	5	3	3	3	2	4	4	3	Tak	Tak	Tak	Nie	Tak	Tak	Nie
Tak	Kobieta	21-23 lat	II	6	5	5	6	5	6	4	4	6	3	4	3	4	5	6	2
Tak	MÄ™ĹĽczyzna	24-26 lat	IV	0	0	0	0	0	0	6	0	0		6	6	0	0	0	0	Nie	Nie	Nie	Nie	Nie	Nie	Nie
Tak	Kobieta	21-23 lat	V
Tak	Kobieta	24-26 lat	VI
Tak	Kobieta	21-23 lat	V	6	6	6	6	2	6	0	4	5	0	0	0	6	6	5	0	Tak	Nie	Tak	Nie	Tak	Tak	Nie	3	2	2	7	1	1	3	1	7	7	2	1	1	2	Nie	Nie	Nie	Nie	Nie	Nie	Negatywnie	Tak	Nie
Tak	MÄ™ĹĽczyzna	24-26 lat	VI
Tak	Kobieta	21-23 lat	V	5	4	4	5	3	3	3	0	1	3	5	3	6	3	3	2	Nie	Nie	Tak	Nie	Tak	Tak	Nie	5	4	1	4	5	5	5	3	6	5	2	5	4	4	Nie	Nie	Tak	Nie	Nie	Nie	Nie ma wpĹ‚ywu	Nie	Nie
Tak	MÄ™ĹĽczyzna	21-23 lat	V	0	2	0	0	6	0	1	2	0	5		6	4	3	0	5	Nie	Nie	Nie	Nie	Nie	Nie	Nie
Tak	Kobieta	21-23 lat	V	5	5	4	5	3	3	1	3	5	4	3	2	6	6	5	3	Tak	Tak	Tak	Nie	Nie	Tak	Nie	5	5	2	1	4	5	6	3	6	4	1	6	2	5	Tak	Tak	Nie	Tak	Tak, zaburzenia depresyjne;	Tak	Negatywnie	Nie	Tak
Tak	Kobieta	18-20 lat	II	4	3	5	5	3	4	3	2	5	5	5	4	3	5	3	4	Tak	Tak	Tak	Nie	Tak	Tak	Nie	6	5	3	5	5	5	5	4	6	5	4	5	6	6	Nie	Nie	Tak	Nie	Nie		Negatywnie	Nie	Nie
Tak	Kobieta	24-26 lat	IV
Tak	Kobieta	18-20 lat	II	6	6	6	5	4	5	2	1	6	4	1	0	6	6	1	3	Tak	Tak	Tak	Nie	Tak	Tak	Nie
Tak	Kobieta	18-20 lat	II	6	3	5	3	2	5	0	5	5	0	1	0	5	6	6	0	Tak	Nie	Tak	Nie	Tak	Tak	Tak	5	2	4	3	3	5	3	2	6	5	1	6	3	5	Nie	Nie	Tak	Tak	Nie		Negatywnie	Nie	Tak
Tak	Kobieta	21-23 lat	III	5	4	6	4	4	4	1	2	5	4	5	1	3	6	4	1	Tak	Tak	Tak	Nie	Tak	Tak	Tak	5	6	4	3	4	5	4	6	3	2	2	5	2	4	Tak	Tak	Tak	Tak	Tak, zaburzenia depresyjne;	Tak	Negatywnie	Tak	Tak
Tak	MÄ™ĹĽczyzna	21-23 lat	IV	3	4	5	3	5	4	2	4	3	3	3	2	3	4	3	3	Tak	Nie	Tak	Tak	Nie	Tak	Nie	5	4	4	4	4	4	4	5	6	4	3	4	2	4	Nie	Nie	Tak	Nie	Nie	Nie	Nie ma wpĹ‚ywu	Nie	Nie
Tak	MÄ™ĹĽczyzna	21-23 lat	IV	6	5	3	6	5	4	5	6	6	3	5	3	5	5	3	5	Nie	Nie	Nie	Nie	Tak	Tak	Nie	5	5	5	6	4	4	6	2	4	6	5	3	5	7	Nie	Nie	Nie	Nie	Nie	Nie	Nie ma wpĹ‚ywu	Nie	Nie
Tak	Kobieta	21-23 lat	I	5	2	2	1	4	0	0	6	6	3	1	1	0	1	0	0	Nie	Nie	Tak	Nie	Nie	Tak	Tak	5	7	4	6	5	6	7	6	5		3	6	7	7	Tak	Tak	Nie	Nie	Tak, zaburzenia zwiÄ…zane ze stresem;	Nie	Negatywnie	Nie	Nie
Tak	Kobieta	21-23 lat	IV
Tak	Kobieta	21-23 lat	II	5	5	6	5	4	5	4	6	5	0	3	0	4	4	4	1	Tak	Tak	Tak	Nie	Tak	Tak	Nie	3	2	4	3	3	3	3	1	5	5	3	5	4	5	Nie	Nie	Nie	Nie	Nie	Nie	Negatywnie	Nie	Tak
Tak	Kobieta	18-20 lat	II	5	6	6	5	3	6	1	6	4	4	6	2	6	5	5	3	Tak	Nie	Tak	Nie	Tak	Tak	Nie	5	5	2	6	5	4	4	3	1	5	2	7	4	5	Tak	Nie	Tak	Tak	Nie	Nie	Negatywnie	Nie	Tak
Tak	MÄ™ĹĽczyzna	21-23 lat	IV	6	5	6	6	4	6	4	5	6	4	4	2	6	6	4	3	Tak	Tak	Tak	Nie	Tak	Tak	Tak															Nie	Nie	Tak	Tak	Nie	Nie	Negatywnie	Tak	Nie
Tak	Kobieta	21-23 lat	III	5	5	5	4	3	3	2	3	4	2	3	2	3	4	1	1	Tak	Tak	Tak	Nie	Tak	Tak	Tak	5	3	3	3	2	4	4	3	5	5	2	3	3	3	Tak	Nie	Nie	Nie	Nie		Negatywnie	Nie	Tak
Tak	MÄ™ĹĽczyzna	21-23 lat	III	1	4	0	1	4	0	3	1	1	6	5	3	1	0	0	2	Nie	Nie	Nie	Nie	Nie	Nie	Nie	3	3	4	2	6	6	2	3	6	1	2	7	7	4	Nie	Nie	Nie	Nie	Nie	Nie	Negatywnie	Tak	Nie
Tak	Kobieta	21-23 lat	IV
Tak	Kobieta	21-23 lat	V	5	4	6	5	5	5	4	6	6	4	6	3	6	5	5	3	Tak	Nie	Tak	Nie	Tak	Tak	Nie	5	5	2	5	5	6	4	5	5	3	3	7	7	5	Nie	Nie	Nie		Nie		Nie ma wpĹ‚ywu	Nie	Nie
Tak	Kobieta	21-23 lat	II
Tak	Kobieta	21-23 lat	V	6	5	5	6	5	6	2	5	6	4	6	2	6	6	4	2	Tak	Tak	Tak	Nie	Tak	Tak	Tak	7	4	2	4	2	6	4	7	7	5	2	7	7	7	Tak	Tak	Nie	Tak	Inne;	Tak	Negatywnie	Nie	Tak
Tak	Kobieta	21-23 lat	III	5	4	5	5	3	6	2	6	6	3	4	2	6	6	6	2	Tak	Nie	Tak	Nie	Tak	Tak	Nie															Tak	Nie	Tak	Tak	Nie	Nie	Negatywnie	Nie	Tak
Tak	Kobieta	18-20 lat	I	3	1	1	1	6	0	2	0	0	3	6	3	2	2	0	3	Nie	Tak	Tak	Nie	Tak	Tak	Nie	7	6	6	5	7	7	7	7	7	7	7	7	7	7	Nie	Nie	Nie	Nie	Nie	Nie	Nie ma wpĹ‚ywu	Nie	Nie
Tak	MÄ™ĹĽczyzna	21-23 lat	III	5	3	5	5	5	4	2	0	3	4	6	5	0	3	1	3	Nie	Nie	Tak	Nie	Tak	Tak	Nie	6	3	3	3	4	3	5	5	7	7	4	4	5	6	Tak	Nie	Tak	Nie	Tak, zaburzenia zwiÄ…zane ze stresem;	Nie	Pozytywnie	Nie	Tak
Tak	Kobieta	21-23 lat	III	4	3	3	2	4	3	2	3	3	4	4		4	2	2	2	Nie	Nie	Tak	Tak	Nie	Tak	Nie	5	2	3	1	5	7	7	7	7	5	2	5	3	5	Tak	Nie	Nie	Nie	Nie	Nie	Nie ma wpĹ‚ywu	Nie	Tak
Tak	Kobieta	18-20 lat	II
Tak	Kobieta	21-23 lat	IV
Tak	Kobieta	21-23 lat	IV
Tak	Kobieta	21-23 lat	IV
Tak	Kobieta	18-20 lat	I	5	5	5	3	3	4	0	6	6	3	0	0	5	5	5	1	Tak	Tak	Tak	Nie	Tak	Tak	Tak	3	1	4	6	5	4	4	6		2	3	5	5	4	Tak	Nie	Nie	Nie	Nie		Negatywnie	Nie	Tak
Tak	MÄ™ĹĽczyzna	powyĹĽej 26 lat	VI
Tak	Kobieta	21-23 lat	III	5	4	2	1	4	4	2	3	2	4	4	2	1	0	0	3	Tak	Nie	Tak	Nie	Tak	Tak	Nie	3	4	1	3	4	7	6	4	5	6	5	5	5	5	Tak	Nie	Tak	Nie	Tak, zaburzenia lÄ™kowe;	Tak	Negatywnie	Tak	Tak
Tak	Kobieta	18-20 lat	III	3	4	3	3	4	4	2	0	0	2	2	2	0	0	0	0	Tak	Tak	Tak	Nie	Tak	Tak	Tak	5	7	5	5	5	7	7	7	7	5	4	7	7	7	Nie	Nie	Tak	Nie	Nie	Nie	Pozytywnie	Nie	Nie
Tak	Kobieta	18-20 lat	II	6	6	6	6	6	6	1	6	5	0	3	0	6	6	6	2	Tak	Tak	Tak	Tak	Tak	Tak	Tak
Tak	Kobieta	24-26 lat	IV	3	4	1	3	4	1	5	0	1	4	3	4	0	0	1	2	Tak	Nie	Tak	Nie	Tak	Tak	Tak
Tak	Kobieta	21-23 lat	III
Tak	Kobieta	21-23 lat	IV	3	5	5	4	3	1	5	0	0	4	5	3	0	0	0	4	Tak	Tak	Tak	Nie	Nie	Tak	Tak	5	5	4	4	5	4	6	4	4	4	3	4	4	5	Tak	Nie	Nie	Nie	Nie	Tak	Negatywnie	Tak	Tak
Tak	Kobieta	21-23 lat	III	5	5	5	5	4	5	2	3	3	2	2	2	5	4	4	3	Tak	Tak	Tak	Nie	Tak	Tak	Nie	5	3	2	4	2	6	5	3	5	4	5	5	4	5	Tak	Nie	Tak	Tak	Tak, zaburzenia zwiÄ…zane ze stresem;	Tak	Negatywnie	Nie	Nie
Tak	Kobieta	21-23 lat	III	5	6	6	6	2	5	1	4	6	0	6	1	4	6	6	2	Tak	Tak	Tak	Tak	Tak	Tak	Tak	6	4	3	2	3	6	5	2	6	7	2	7	1	3	Tak	Tak	Tak	Tak	Tak, zaburzenia depresyjne;	Tak	Negatywnie	Nie	Nie
Tak	Kobieta	21-23 lat	V	5	6	4	6	1	6	0	4	4	3	2	1	5	5	5	0	Tak	Tak	Tak	Nie	Tak	Tak	Tak	5	2	1	2	1	6	4	5	5	4	1	5	1	2	Tak	Nie	Nie	Nie	Tak, zaburzenia osobowoĹ›ci;	Tak	Negatywnie	Nie	Tak
Tak	Kobieta	21-23 lat	II	6	6	5	2	2	6	0	6	6	1	1	0	6	5	6	0	Tak	Nie	Tak	Tak	Tak	Tak	Tak	6	1	5	5	5	2	4	2	7	7	1	5	7	5	Tak	Nie	Nie	Nie	Nie		Negatywnie	Nie	Nie
Tak	Kobieta	21-23 lat	III
Tak	MÄ™ĹĽczyzna	21-23 lat	IV	5	4	6	6	4	5	3	3	4	2	5	2	5	6	4	3	Tak	Nie	Tak	Nie	Tak	Tak	Tak
Tak	Kobieta	21-23 lat	III
Tak	MÄ™ĹĽczyzna	21-23 lat	II	5	4	3	5	3	3	1	0	2	4	6	2	2	2	0	1	Tak	Tak	Tak	Nie	Nie	Tak	Tak															Nie	Nie	Tak	Tak	Nie		Nie ma wpĹ‚ywu	Tak	Nie
Tak	Kobieta	powyĹĽej 26 lat	II	5	5	5	4	6	5	2
Tak	Kobieta	21-23 lat	IV	1	3	3	1	5	1	4	1	2	5	4	5	0	1	1	3	Tak	Nie	Tak	Tak	Tak	Tak	Nie	7	5	6	7	7	5	7	6	7	7	5	7	6	7	Nie	Nie	Nie	Nie	Nie	Nie	Negatywnie	Nie	Nie
Tak	Kobieta	18-20 lat	II	3	4	3	2	6	4	1	2	2	4	5	3	3	4	1	1	Tak	Nie	Tak	Nie	Tak	Tak	Tak	6	5	3	5	5	3	3	2	6	6	3	7	7	5	Tak	Tak	Tak	Nie	Tak, zaburzenia osobowoĹ›ci;	Nie	Nie ma wpĹ‚ywu	Nie	Nie
Tak	Kobieta	18-20 lat	II	6	6	6	4	6	5	3	6	6	6	6	2	2	4	2	3	Tak	Nie	Tak	Nie	Nie	Tak	Tak	7	5	3	4	6	7	7	5	5	7	4	7	7	7	Nie	Nie	Nie	Nie	Nie	Nie	Negatywnie		Nie
Tak	Kobieta	18-20 lat	I	3	5	2	5	6	0	0	0	1	2	5	3	4	1	0	2	Nie	Tak	Tak	Nie	Nie	Tak	Nie															Tak	Nie	Tak	Tak	Nie	Nie	Nie ma wpĹ‚ywu	Tak	Tak
Tak	Kobieta	18-20 lat	II	5	5	4	5	4	6	3	3	6	1	2	2	3	6	3	1	Tak	Tak	Tak	Tak	Tak	Tak	Tak															Nie	Nie	Tak	Tak	Nie	Nie	Negatywnie	Nie	Nie
Tak	Kobieta	18-20 lat	I
Tak	Kobieta	21-23 lat	III	2	1	1	0	5	0	2	0	0	3	3	3	2	0	0	4	Nie	Nie	Nie	Nie	Nie	Tak	Nie
Tak	Kobieta	21-23 lat	III	6	4	4	3	4	6	1	1	6	4	3	1	6	6	6	5	Tak	Nie	Tak	Nie	Tak	Tak	Nie	5	5	1	3	3	1	3	5	4	3	1	7	5	5	Tak	Nie	Nie		Nie		Negatywnie	Nie	Tak
Tak	Kobieta	24-26 lat	IV	5	4	4	2	2	3	2	3	3	2	3	3	2	4	0	1	Tak	Nie	Tak	Nie	Nie	Tak	Tak	6	4	5	4	3	3	4	2	5	4	3	7	6	5	Tak	Tak	Nie	Tak	Tak, zaburzenia depresyjne;	Tak	Negatywnie	Nie	Nie
Tak	MÄ™ĹĽczyzna	21-23 lat	IV	2	4	2	1	5	1	3	2	3	4	5	5	4	3	1	4	Nie	Tak	Nie	Nie	Nie	Tak	Nie															Nie	Nie	Tak	Nie	Nie	Nie	Nie ma wpĹ‚ywu	Nie	Nie
Tak	Kobieta	18-20 lat	I	5	5	5	5	3	5	2	0	3	2	4	2	6	6	5	1	Tak	Nie	Tak	Nie	Tak	Tak	Tak
Tak	Kobieta	21-23 lat	IV	5	6	6	5	3	3	0	1	1	3	6	0	4	5	1	4	Tak	Tak	Tak	Tak	Tak	Tak	Tak															Tak	Tak	Tak	Tak	Tak, zaburzenia depresyjne;	Tak	Negatywnie	Tak	Tak
Tak	Kobieta	21-23 lat	III	5	5	6	4	0	4	0	4	4	1	5	1	6	6	0	0	Tak	Tak	Tak	Tak	Tak	Tak	Tak															Nie	Nie	Tak	Nie	Nie	Nie	Pozytywnie	Tak	Nie
Tak	Kobieta	21-23 lat	IV	5	4	5	4	2	2	3	0	3	0	1	0	4	2		0	Nie	Nie	Tak	Nie	Tak	Tak	Nie
Tak	Kobieta	21-23 lat	III	6	5	6	6	3	6	0	6	5	4	0	0	6	6	6	0	Tak	Nie	Tak	Tak	Tak	Tak	Tak	5	1	1	1	1	3	3	7	4	3	3	7	1	2	Tak	Tak	Tak	Tak	Tak, zaburzenia depresyjne;	Tak	Nie ma wpĹ‚ywu	Nie	Tak
Tak	Kobieta	21-23 lat	III	6	5	6	5	2	6	2	6	6	2	3	1	6	6	6	1	Tak	Tak	Tak	Nie	Tak	Tak	Tak	5	3	2	7	4	4	5	5	7	6	7	6	7	6	Nie	Nie	Tak	Tak	Nie	Nie	Nie ma wpĹ‚ywu	Nie	Nie
Tak	Kobieta	powyĹĽej 26 lat	V
Tak	Kobieta	24-26 lat	VI	3	4	2	1	4	4	1	5	5	0	1	2	6	3	3	1	Tak	Tak	Tak	Nie	Tak	Tak	Nie	5	4	6	3	5	7	7	6	3	4	1	5	5	6	Nie	Nie	Nie	Nie	Nie		Negatywnie	Nie	Tak
Tak	Kobieta	24-26 lat	III	4	3	4	6	5	3	3	3	3	5	3	2	1	4	2	4	Nie	Nie	Tak	Tak	Tak	Tak	Tak	7	7	4	7	7	7	7	5	7	6	7		5	6	Nie	Nie	Nie	Nie	Nie		Negatywnie	Nie	Nie
Tak	Kobieta	24-26 lat	IV	3	4	3	2	3	2	1	1	5	5	2	1	0	5	0	5	Tak	Nie	Tak	Tak	Nie	Tak	Nie	7	4	3	4	5	7	2	6	5	4	2	5	4	6	Nie	Nie	Tak	Nie	Nie		Nie ma wpĹ‚ywu	Nie	Nie
Tak	Kobieta	21-23 lat	V
Tak	Kobieta	21-23 lat	II
Tak	Kobieta	18-20 lat	I	5	5	5	4	3	5	0	3	3	1	6	2	0	3	1	1	Tak	Nie	Tak	Nie	Tak	Tak	Nie	3	5	2	3	2	5	3	1	7	6	3	6	7	5	Nie	Nie	Nie	Nie	Nie	Nie	Negatywnie	Nie	Nie
Tak	Kobieta	21-23 lat	III	5	5	5	6	5	6	5	5	6	5	6	5	4	6	5	3	Tak	Tak	Tak	Nie	Nie	Tak	Tak	6	6	3	4	5	6	6	4	3	6	5	6	5	6	Tak	Nie	Tak	Tak	Nie		Negatywnie	Tak	Nie
Tak	Kobieta	21-23 lat	III
Tak	Kobieta	18-20 lat	I
Tak	Kobieta	24-26 lat	V	6	5	5	6	3	5	2	3	6	5	4	4	6	6	5	3	Tak	Nie	Tak	Nie	Tak	Tak	Tak															Nie	Nie	Tak	Tak	Nie		Negatywnie	Nie	Tak
Tak	Kobieta	21-23 lat	III	4	5	3	3	5	5	1	4	4	3	3	2	4	3	1	4	Tak	Nie	Nie	Nie	Tak	Tak	Nie	6	4	4	2	3	2	4	2	5	6	2	7	7	5	Nie	Nie	Tak	Nie	Nie		Negatywnie	Nie	Tak
Tak	Kobieta	21-23 lat	V	5	3	4	3	5	1	0	2	3	4	5	3	6	6	0	1	Tak	Nie	Tak	Nie	Tak	Tak	Tak	6	5	2	6	3	7	7	6	6	4	3	6	7	6	Tak	Nie	Nie	Nie	Nie	Nie	Pozytywnie	Tak	Tak
Tak	MÄ™ĹĽczyzna	21-23 lat	II	5	4	3	3	3	5	1	4	6	0	3	1	6	6	6	1	Tak	Nie	Tak	Nie	Tak	Tak	Nie	6	3	3	7	4	7	6	2	4	5	1	6	7	7	Nie	Nie	Tak	Nie	Nie		Nie ma wpĹ‚ywu	Tak	Nie
Tak	MÄ™ĹĽczyzna	21-23 lat	IV	2	4	1	1	5	1	3	0	2	5	5	3	1	2	0	5	Tak	Nie	Tak	Nie	Nie	Tak	Nie	6	5	7	6	6	6	3	5	5	6	5	6	6	6	Nie	Nie	Nie		Nie		Nie ma wpĹ‚ywu	Tak	Nie
Tak	Kobieta	24-26 lat	VI	5	6	6	6	5	6	0	4	6	4	1	1	6		6	1	Tak	Tak	Tak	Tak	Tak	Tak	Nie	5	3	2	1	5	4	5	5	6	5	3	2	4	5	Tak	Tak	Tak	Nie	Tak, zaburzenia depresyjne;	Nie	Nie ma wpĹ‚ywu	Nie	Nie
Tak	Kobieta	18-20 lat	I
Tak	Kobieta	21-23 lat	II	3	4	3	4	3	1	0	4	5	3	5	1	6	4	4	0	Nie	Nie	Tak	Nie	Tak	Tak	Nie	5	4	3	6	5	4	5	3	7	6	4	7	7	5	Tak	Nie	Nie	Nie	Nie		Negatywnie	Nie	Nie
Tak	Kobieta	24-26 lat	IV	5	2	4	3	5	3	2	3	5	5	6	3	1	0	0	5	Tak	Nie	Nie	Nie	Tak	Tak	Nie	7		2	4	6	7	5	7	7	7	5	7	7	6	Tak	Nie	Nie	Nie	Nie	Nie	Negatywnie	Nie	Tak
Tak	MÄ™ĹĽczyzna	24-26 lat	IV	4	5	4	5	5	3	2	5	5	3	3	0	5	6	3	2	Tak	Nie	Tak	Tak	Tak	Tak	Nie	5	1	5	4	3	5	5	3	6	7	6	7	7	5	Tak	Tak	Tak	Tak	Tak, zaburzenia zwiÄ…zane ze stresem;	Tak	Negatywnie	Nie	Tak
Tak	Kobieta	21-23 lat	IV	4	4	3	5	4	2	2	0	3	3	3	4	0	1	0	2	Tak	Nie	Tak	Nie	Nie	Tak	Nie																Nie	Tak	Nie	Nie	Nie	Negatywnie	Nie
Tak	Kobieta	21-23 lat	III	5	4	2	2	5	2	1	2	3	3	5	3	2	4	3	2	Nie	Nie	Tak	Nie	Tak	Tak	Nie	5	6	5	4	5	6	5	5	7	5	3	6	5	5	Nie	Nie	Tak	Nie	Nie		Negatywnie	Nie	Tak
Tak	Kobieta	24-26 lat	III	4	5	3	6	5		2	5	3	3	4	4	2	3	2	4	Tak	Nie	Tak	Nie	Nie	Tak	Tak															Nie	Nie	Nie	Nie	Nie		Negatywnie	Nie	Nie
Tak	Kobieta	21-23 lat	III	5	5	6	6	2	6	3	6	6	4	3	2	5	6	6	3	Tak	Tak	Tak	Nie	Tak	Tak	Tak
Tak	Kobieta	24-26 lat	V	6	5	6	6	3	6	0	6	6	0	0	0	6	6	6	1	Tak	Nie	Tak	Nie	Tak	Tak	Tak	6	5	3	6	5	5	5	3	7	5	5	6	6	5	Nie	Tak	Nie	Tak	Nie		Negatywnie	Tak	Tak
Tak	Kobieta	24-26 lat	VI
Tak	Kobieta	21-23 lat	II
Tak	Kobieta	24-26 lat	III
Tak	Kobieta	21-23 lat	III	6	4	6	6	2	6	0	6	6	3	0	0	6	6	6	0	Tak	Nie	Tak	Nie	Tak	Tak	Tak	3	1	2	1	7	5	5	5	5	2	1	7	2	4	Nie	Nie	Tak	Tak	Nie		Nie ma wpĹ‚ywu	Nie	Tak
Tak	Kobieta	21-23 lat	II	5	5	5	6	2	4	1	6	4	4	6	1	6	6	5	2	Tak	Nie	Tak	Nie	Tak	Tak	Nie	4	4	2	6	5	5	1	4	4	6	1	5	7	6
Tak	Kobieta	18-20 lat	II	5	5	6	6	3	4	2	4	2	3	2	1	6	5	3	1	Tak	Nie	Tak	Nie	Tak	Tak	Tak
Tak	Kobieta	24-26 lat	VI	6	6	6	5	6	5	2	5	3	3	3	2	6	5	4	3	Tak	Tak	Tak	Nie	Tak	Tak	Nie
Tak	Kobieta	21-23 lat	III
Tak	Kobieta	24-26 lat	VI
Tak	Kobieta	21-23 lat	III
Tak	Kobieta	18-20 lat	I	3	4	5	3	1	3	1	1	3	0	5	0	4	2	5	0	Tak	Nie	Tak	Nie	Tak	Tak	Tak	3	1	2	3	1	3	3	1	5	5	1	5	6	3	Nie	Nie	Tak	Nie	Nie	Nie	Nie ma wpĹ‚ywu	Nie	Nie
Tak	Kobieta	21-23 lat	II	3	5	5	5	4	1	3	2	3	4	6	3	2	1	0	3	Nie	Tak	Tak	Nie	Tak	Tak	Tak	5	5	4	6	6	6	5	6	5	7	6	6	7	5	Nie	Nie	Nie	Nie	Nie	Nie	Negatywnie	Nie	Nie
Tak	Kobieta	24-26 lat	VI	3	5	2	3	5	3	0	5	6	3	4	1	3	5	2	1	Tak	Tak	Tak	Nie	Nie	Tak	Nie	6	4	3	4	3	6	6	3	3	6	4	6	5	4	Nie	Nie	Nie	Nie	Nie	Nie	Negatywnie	Nie	Tak
Tak	Kobieta	18-20 lat	I	3	1	1	3	3	1	0	0	4	3	6	2	2	1	0	4	Nie	Nie	Tak	Nie	Tak	Tak	Nie	7	5	5	3	5	5	4	6	6	3	3	5	2	5	Nie	Nie	Nie	Nie	Nie	Nie	Negatywnie	Nie	Tak
Tak	Kobieta	18-20 lat	I	5	6	6	5	3	6	0	3	6	3	2	1	6	2	6	2	Tak	Tak	Tak	Tak	Tak	Tak	Tak
Tak	Kobieta	18-20 lat	II	5	4	5	6	2	3	1	1	5	1	6	0	5	5	3	0	Tak	Nie	Tak	Nie	Tak	Tak	Tak	3	5	3	3	5	4	4	4	6	5	1	5	4	5	Nie	Nie	Tak	Tak	Nie	Nie	Negatywnie	Tak	Nie
Tak	Kobieta	18-20 lat	II	5	5	5	6	3	5	2	4	4	2	3	3	4	4	3	1	Tak	Tak	Tak	Nie	Tak	Tak	Nie	4	3	2	1	4	4	4	1	5	5	3	4	4	3	Tak	Nie	Nie	Nie	Nie	Nie	Negatywnie	Nie	Tak
Tak	Kobieta	21-23 lat	III	5	6	5	3	5	4	5	4	4	4	5	4	5	5	2	3	Tak	Nie	Tak	Nie	Nie	Tak	Nie	6	7	4	7	5	6	6	5	6	7	6	7	7	6	Nie	Nie	Nie	Nie	Nie		Nie ma wpĹ‚ywu	Nie	Nie
Tak	Kobieta	18-20 lat	II	5	5	5	4	3	5	3	3	3	2	2	1	3	5	3	2	Tak	Tak	Tak	Nie	Tak	Tak	Nie
Tak	Kobieta	21-23 lat	I
Tak	Kobieta	18-20 lat	I	0	4	5	4	6	0	0	4	4	3	6	0	5	0	0	4	Nie	Nie	Nie	Nie	Nie	Tak	Nie
Tak	Kobieta	21-23 lat	IV	2	5	3	6													Nie	Nie	Nie	Nie	Nie	Nie	Nie															Tak	Nie	Nie	Nie	Nie	Nie	Nie ma wpĹ‚ywu	Nie	Nie
Tak	Kobieta	21-23 lat	IV
Tak	Kobieta	21-23 lat	III	6	6	6	6	3	5	2	4	6	1	4	3	5	4	3	2	Tak	Nie	Tak	Nie	Tak	Tak	Tak	5	2	3	2	4	5	4	3	5	2	2	6	4	5	Tak	Nie	Tak	Tak	Nie		Negatywnie	Nie	Tak
Tak	Kobieta	21-23 lat	IV	5	5	6	6	5	4	1	1	5	4	5	1	5	4	4	3	Tak	Tak	Tak	Nie	Nie	Tak	Nie	7	5	6	6	7	6	5	6	5	7	6	6	7	7	Nie	Nie	Tak	Nie	Nie		Negatywnie	Nie	Tak
Tak	Kobieta	21-23 lat	IV	4	5	3	3	0	5	1	0	4	0	2	0	4	4	5	1	Tak	Tak	Tak	Nie	Tak	Tak	Tak
Tak	MÄ™ĹĽczyzna	21-23 lat	III	4	5	5	5	3	2	2	0	2	0	2	1	6	6	0	1	Tak	Nie	Tak	Nie	Nie	Tak	Nie	7	3	2	6	4	5	5	3	6	6	6	6	7	7	Nie	Nie	Nie	Nie	Tak, zaburzenia zwiÄ…zane ze stresem;	Tak	Negatywnie	Tak	Nie
Tak	MÄ™ĹĽczyzna	18-20 lat	II	5	4	6	1	3	5	2	1	2	2	6	1	3	3	3	3	Tak	Nie	Tak	Tak	Tak	Tak	Tak	7	3	2	3	5	5	5	3	6	5	7	6	3	6	Nie	Nie	Tak	Tak	Nie	Nie	Negatywnie	Tak	Tak
Tak	Kobieta	24-26 lat	V
Tak	Kobieta	24-26 lat	VI	5	3	3	2	4	5	1	6	5	3	2	2	5	6	5	3	Tak	Tak	Tak	Nie	Nie	Tak	Nie	7	5	3	5	6	5	6	3	7	3	2	6	5	4	Tak	Nie	Tak	Tak	Nie		Nie ma wpĹ‚ywu	Nie	Nie
Tak	Kobieta	18-20 lat	II	5	6	5	6	4	5	1	5	6	2	3	0	6	6	5	1	Tak	Tak	Tak	Nie	Tak	Tak	Tak
Tak	Kobieta	21-23 lat	III
Tak	Kobieta	powyĹĽej 26 lat	II	3	4	1	3	5	2	4	0	3	5	5	2	4	4	2	4	Nie	Nie	Tak	Nie	Nie	Tak	Nie	6	5	2	5	4	4	4	5	6	3	4	4	5	4	Nie	Nie	Nie	Nie	Nie	Nie	Pozytywnie	Nie	Nie
Tak	Kobieta	21-23 lat	IV	2	1	3	2	3	3	1	3	4	0	3	2	3	4	5	1	Tak	Tak	Tak	Nie	Nie	Tak	Tak	5	3	3	3	1	5	3	1	5	3	2	5	4	3	Tak	Nie	Tak	Nie	Inne;	Tak	Negatywnie	Nie	Tak
Tak	Kobieta	21-23 lat	II
Tak	Kobieta	21-23 lat	III	3	5	5	6	2	3	2	5	6	5	5	2	4	6	4	1	Tak	Nie	Tak	Nie	Tak	Tak	Nie	5	4	3	6	6	5	3	4	5	6	5	4	6	7	Nie	Nie	Nie	Nie	Nie		Nie ma wpĹ‚ywu	Nie	Nie
Tak	Kobieta	21-23 lat	IV	3	4		5	4	3	3	1	2	4	5	3		2	2	1	Tak	Nie	Tak	Nie	Nie	Tak	Nie	6	6	5	6	6	5	5	6	5	5	6	6	7	5	Nie	Nie	Nie	Nie	Nie		Nie ma wpĹ‚ywu	Nie	Nie
Tak	MÄ™ĹĽczyzna	21-23 lat	IV	5	4	5	4	4	5	1	3	5	4	3	3	5	5	4	3	Tak	Tak	Tak	Nie	Tak	Tak	Tak	5	3	5	2	2	5	3	3	3	3	3	6	5	5	Nie	Nie	Nie	Nie	Nie		Nie ma wpĹ‚ywu	Nie	Nie
Tak	Kobieta	21-23 lat	IV	2	4	4	5	5	3	1	2	4	3	2	1	5	3	2	3	Nie	Nie	Nie	Nie	Nie	Nie	Nie
Tak	Kobieta	21-23 lat	IV	3	3	5	5	1	4	0	4	4	2	4	0	5	6	5	1	Tak	Tak	Tak	Tak	Tak	Tak	Tak	5	3	3	2	5	5	6	3	1	5	1	6	2	5	Nie	Nie	Tak	Nie	Nie	Nie	Negatywnie	Tak	Tak
Tak	Kobieta	18-20 lat	II
Tak	MÄ™ĹĽczyzna	18-20 lat	II	3	4	5	6	4	1	4	0	0	5	3	3	4	1	1	4	Tak	Nie	Nie	Nie	Nie	Tak	Nie	5	6	3	6	3	6	4	7	7	5	5	5	7	5	Tak	Tak	Tak	Tak	Tak, zaburzenia lÄ™kowe;	Tak	Nie ma wpĹ‚ywu	Nie	Tak
Tak	Kobieta	18-20 lat	II	3	3	1	3	5	3	4	4	3	5	4	3	4	4	3	4	Tak	Tak	Tak	Nie	Tak	Tak	Nie
Tak	Kobieta	21-23 lat	III
Tak	Kobieta	24-26 lat	VI	5	5	5	6	4	5	0	3	4	2	6	2	6	5	4	1	Tak	Nie	Tak	Nie	Nie	Tak	Tak	5	3	2	3	5	5	5	2	5	6	2	4	3	4	Nie	Nie	Nie	Nie	Nie	Nie	Nie ma wpĹ‚ywu	Nie	Nie
Tak	Kobieta	21-23 lat	II
Tak	Kobieta	21-23 lat	II	5	3	5	2	3	5	0	6	6	1	1	1	5	5	4	2	Tak	Tak	Tak	Tak	Tak	Tak	Tak	4	3	3	1	1	5	3	1	6	5	1	5	4	2	Nie	Nie	Nie	Nie	Nie	Nie	Negatywnie	Nie	Tak
Tak	MÄ™ĹĽczyzna	21-23 lat	II	3	2	3	3	4	5	2	2	4	4	4	3	5	2	0	3	Tak	Nie	Tak	Nie	Tak	Tak	Nie															Nie	Tak	Tak	Tak	Inne;	Nie	Nie ma wpĹ‚ywu	Nie	Nie
Tak	Kobieta	21-23 lat	II	0	1	0	0	6	0	2	0	0	6	6	6	1	0	0	5	Nie	Tak	Nie	Nie	Nie	Nie	Nie	7	6	6	7	6	6	6	7	6	7	7	6	7	6	Tak	Nie	Nie	Nie	Nie	Nie	Pozytywnie	Nie	Nie
Tak	MÄ™ĹĽczyzna	21-23 lat	III	5	4	3	1	3	5	1	3	5	1	3	2	6	5	2	0	Tak	Tak	Tak	Tak	Tak	Tak	Tak	5	3	3	4	1	6	5	6	7	4	3	4	4	5	Nie	Nie	Nie	Nie	Nie	Nie	Negatywnie	Nie	Nie
Tak	MÄ™ĹĽczyzna	21-23 lat	II	6	5	5	5	3	6	3	3	6	3	6	3	6	6	4	3	Tak	Tak	Tak	Nie	Tak	Tak	Tak	3	3	1	1	3	3	3	3	3	1	1	6	1	3	Nie	Nie	Tak	Tak	Nie	Nie	Negatywnie	Tak	Nie
Tak	MÄ™ĹĽczyzna	21-23 lat	IV	2	6	5	5	4	5	1	6	6	4	5	3	6	5	3	1	Tak	Nie	Tak	Nie	Nie	Tak	Nie	6	5	6	5	6	6	4	3	6	7	4	6	7	7	Nie	Nie	Nie	Nie	Nie		Nie ma wpĹ‚ywu	Nie	Nie
Tak	MÄ™ĹĽczyzna	21-23 lat	IV	2	1	4	1	6	1	5	1	1	5	6	5	3	4	0	5	Tak	Nie	Nie	Nie	Nie	Nie	Nie															Nie	Nie	Nie	Nie	Nie		Negatywnie	Tak	Nie
Tak	Kobieta	21-23 lat	III
Tak	MÄ™ĹĽczyzna	18-20 lat	II	5	5	6	5	3	6	2	6	6	3	1	0	6	6	3	0	Tak	Tak	Tak	Nie	Tak	Nie	Nie	5	3	6	7	7	7	5	5	6	6	4	7	7	7	Nie	Nie	Nie	Nie	Nie	Nie	Negatywnie	Tak	Tak
Tak	MÄ™ĹĽczyzna	24-26 lat	IV	5	5	5	6	4	5	3	3	2	5	6	5	2	5	1	4	Tak	Nie	Tak	Nie	Tak	Tak	Nie	7	5	2	5	1	5	1	2	6	6	1	7	2	7	Tak	Tak	Tak	Tak	Tak, zaburzenia depresyjne;	Tak	Negatywnie	Tak	Tak
Tak	MÄ™ĹĽczyzna	21-23 lat	III	4	5	6	4	6	6	1	4	3		6	6	6	6	6	6	Tak	Nie	Tak	Nie	Nie	Tak	Tak	4	4	7	7	7	7	7	7	7	7	4	7	7	7	Tak	Tak	Nie	Nie	Tak, zaburzenia depresyjne;	Nie	Pozytywnie	Nie	Tak
Tak	MÄ™ĹĽczyzna	powyĹĽej 26 lat	IV	5	5	3	5	5	4	2	4	4	6	4	4	3	4	3	4	Tak	Tak	Tak	Nie	Tak	Tak	Nie	4	5	5	6	5	4	6	6	7	5	4	6	4	5	Tak	Tak	Tak	Nie	Tak, zaburzenia depresyjne;	Nie	Nie ma wpĹ‚ywu	Nie	Tak
Tak	Kobieta	21-23 lat	III
Tak	Kobieta	24-26 lat	IV	3	3	3	3	4	2	1	1	1	3	2	2	5	3	3	2	Tak	Nie	Tak	Nie	Tak	Tak	Nie	5	3	6	4	4	6	5	4	5	5	4	4	5	5	Tak	Tak	Tak	Nie	Tak, zaburzenia depresyjne;	Tak	Nie ma wpĹ‚ywu	Nie	Tak
Tak	MÄ™ĹĽczyzna	21-23 lat	III
Tak	Kobieta	18-20 lat	II	6	6	6	6	4	3	2	0	4	2	6	3	6	0	0	1	Tak	Nie	Tak	Nie	Tak	Tak	Tak	6	5	3	6	2	4	6	1	1	5	5	5	7	6	Nie	Nie	Tak	Nie	Nie	Nie	Nie ma wpĹ‚ywu	Nie	Tak
Tak	Kobieta	21-23 lat	III	3	2	2	2	4	3	2	5	5	4	4	4	5	5	3	2	Tak	Nie	Nie	Nie	Tak	Tak	Nie	7	6	5	7	6	6	6	6	7	7	6	7	7	7	Nie	Nie	Nie	Nie	Nie	Nie	Nie ma wpĹ‚ywu	Nie	Nie
Tak	Kobieta	18-20 lat	II	2	5	4	3	4	3	5	1	1	4	5	3	3	4	1	3	Tak	Nie	Tak	Nie	Tak	Tak	Tak	7	3	5	2	4	7	6	3	7	7	1	7	4	5	Nie	Nie	Tak	Tak	Nie		Nie ma wpĹ‚ywu	Nie	Nie
Tak	Kobieta	24-26 lat	III	1	3	1	0	6	0	5	0	4	5	6	6	2	2	0	3	Nie	Nie	Nie	Nie	Nie	Tak	Tak	6	7	6	4	5	6	4	3	7	6	4	7	4	6	Nie	Nie	Nie		Nie		Negatywnie	Tak	Tak
Tak	Inna	21-23 lat	III	5	3	3	2	3	4	0	0	0	2	0	0	5	4	5	2	Tak	Tak	Tak	Nie	Tak	Tak	Tak	5	4	7	7	6	4	4	4	7	4	4	4	4	5	Nie	Nie	Nie	Nie	Nie		Pozytywnie	Nie	Nie
Tak	MÄ™ĹĽczyzna	21-23 lat	III
Tak	Kobieta	18-20 lat	II	2	3	3	4	6	1	2	1	1	5	6	5	3	2	1	2	Nie	Nie	Nie	Nie	Nie	Tak	Nie	6	7	5	6	6	7	7	4	6	6	6	6	5	6	Nie	Nie	Nie	Nie	Nie	Nie	Nie ma wpĹ‚ywu	Tak	Nie
Tak	Kobieta	21-23 lat	III	5	5	6	6	1	5	1	5	5	0	0	3	5	5	5	1	Tak	Tak	Tak	Nie	Tak	Tak	Tak	4	3	5	6	3	3	2	2	2	3	2	5	6	5	Nie	Nie	Nie	Nie	Nie		Negatywnie	Tak	Nie
Tak	MÄ™ĹĽczyzna	21-23 lat	III	4	3	3	4	6	3	2	3	3	3	4	4	3	2	2	3	Tak	Nie	Tak	Nie	Tak	Tak	Tak															Nie	Nie	Nie	Nie	Nie	Tak	Negatywnie	Nie	Tak
Tak	Kobieta	18-20 lat	II
Tak	Kobieta	21-23 lat	III
Tak	MÄ™ĹĽczyzna	21-23 lat	III	3	4	3	2	4	1	2	0	0	5	4	3	0	1	0	4	Nie	Tak	Nie	Nie	Nie	Tak	Nie	6	3	3	3	5	5	4	4	6	6	7	6	4	5	Nie	Nie	Nie	Nie	Nie		Negatywnie	Tak	Nie
Tak	Kobieta	24-26 lat	VI	3	2	5	1	3	4	0	6	5	0	2	2	6	6	4	1	Nie	Tak	Tak	Tak	Nie	Tak	Nie
Tak	Kobieta	21-23 lat	III	3	4	5	3	6	3	0	2	3	1	1	2	5	5	1	1	Tak	Nie	Tak	Nie	Tak	Tak	Tak															Nie	Nie	Nie	Nie	Nie	Nie	Nie ma wpĹ‚ywu	Tak	Tak
Tak	Kobieta	21-23 lat	II	6	5	5	6	4	5	5	4	5	5	5	2	5	5	3	3	Tak	Tak	Tak	Nie	Tak	Tak	Tak	5	5	3	3	4	6	6	6	3	4	4	7	4	6	Nie	Nie	Tak	Tak	Nie	Tak	Negatywnie	Nie	Tak
Tak	Kobieta	21-23 lat	III
Tak	Kobieta	21-23 lat	III	1	3	4	4	2	1	0	1	2	3	3	2	2	2	1	3	Nie	Nie	Tak	Nie	Tak	Tak	Nie	5	6	5	6	6	6	5	5	6	5	5	7	5	5	Nie	Nie	Nie	Nie	Nie	Nie	Negatywnie	Nie	Nie
Tak	Kobieta	21-23 lat	III	1	2	2	1	5	0	3	2	1	4	5	2	4	4	1	3	Nie	Nie	Tak	Nie	Nie	Tak	Nie															Nie	Nie	Nie	Nie	Nie		Negatywnie	Nie	Nie
Tak	Kobieta	21-23 lat	III	5	6	6		4	5	2	6	6	2	6	1	6	6	6	3	Tak	Tak	Tak	Nie	Tak	Tak	Tak	6	3	2	2	4	4	5	5	5	6	1	6	3	5	Tak	Tak	Nie	Nie	Tak, zaburzenia depresyjne;	Nie	Pozytywnie	Tak	Nie
Tak	Kobieta	21-23 lat	III
Tak	Kobieta	21-23 lat	III	2	2	3	6	5	3	3	4	5	4	5	2	4	5	2	2	Tak	Nie	Tak	Nie	Tak	Tak	Nie	6	3	3	2	3	5	5	3	7	5	2	6	7	6	Tak	Tak	Nie	Nie	Tak, zaburzenia depresyjne;	Tak	Negatywnie	Nie	Tak
Tak	MÄ™ĹĽczyzna	21-23 lat	III	6	3	6	3	1	6	0	6	6	0	1	1	6	1	3	0	Tak	Tak	Tak	Nie	Tak	Tak	Tak	5	2	5	7	1	2	5	1	7	7	1	7	2	7	Nie	Nie	Tak	Nie	Nie	Nie	Negatywnie	Tak	Tak
Tak	Kobieta	21-23 lat	IV	3	4
Tak	Kobieta	21-23 lat	II	3	3	4	2	1	3	2	3	3	1	2	1	3	3	3	2	Tak	Tak	Tak	Nie	Tak	Tak	Tak
Tak	MÄ™ĹĽczyzna	21-23 lat	II	6	5	4	2	3	4	2	4	5	3	4	3	6	5	4	3	Tak	Nie	Nie	Tak	Tak	Tak	Tak	5	6	5	5	4	4	4	3	5	5	4	6	5	6	Nie	Nie	Nie	Nie	Nie	Nie	Nie ma wpĹ‚ywu	Tak	Nie
Tak	Kobieta	18-20 lat	II	3	2	6	4	3	3	1	4	5	1	1	0	5	5	5	2	Tak	Nie	Tak	Nie	Tak	Tak	Nie	6	1	6	2	5	4	5	5	3	7	1	5	2	6	Tak	Tak	Nie	Nie	Tak, zaburzenia psychotyczne;	Tak	Negatywnie	Tak	Nie
Tak	MÄ™ĹĽczyzna	21-23 lat	III
Tak	Kobieta	18-20 lat	II
Tak	MÄ™ĹĽczyzna	21-23 lat	II	3	4	6	4	5				4	4	4	3	4	5	3	3	Tak	Tak	Nie	Tak	Tak	Tak	Nie
Tak	Kobieta	21-23 lat	II	5	6	6	6	4	6	6	3	6	4	4	3	6	5	6	2	Tak	Nie	Tak	Tak	Tak	Tak	Nie	5	5	4	3	4	5	5	6	5	3	4	3	4	5	Nie	Nie	Nie	Nie	Nie	Nie	Negatywnie	Nie	Nie
Tak	Kobieta	21-23 lat	III	3	5	5	4	5	3	1	3	5	1	6	2	2	5	3	1	Tak	Nie	Tak	Tak	Tak	Tak	Tak	3	4	3	2	5	5	4	2	4		2	5	3	5
Tak	Kobieta	21-23 lat	II	1	1	3	2	4	1	1	6	6	1	4	2	1	5	5	3	Nie	Nie	Tak	Nie	Nie	Tak	Nie	5	3	3	3	5	6	5	6	6	6	3	6	6	5	Tak	Nie	Nie	Nie	Nie	Nie	Negatywnie	Nie	Nie
Tak	Kobieta	24-26 lat	IV
Tak	Kobieta	21-23 lat	II	5	5	5	5	4	5	0	5	5	2	1	0	6	6	5	2	Tak	Nie	Tak	Nie	Tak	Tak	Nie	5	4	5	6	3	3	3	2	6	7	5	6	7	5	Nie	Nie	Nie	Nie	Nie	Nie	Negatywnie	Nie	Tak
Tak	Kobieta	18-20 lat	II	5	5	4	5	2	3	1	0	1	4	5	5	2	3	3	2	Tak	Tak	Tak	Nie	Tak	Tak	Nie	4	5	4	7	5	7	3	5	6	6	4	5	5	5	Nie	Nie	Nie	Nie	Nie	Nie	Nie ma wpĹ‚ywu	Nie	Nie
Tak	Kobieta	21-23 lat	II
Tak	MÄ™ĹĽczyzna	24-26 lat	IV
Tak	Kobieta	21-23 lat	II
Tak	Kobieta	18-20 lat	II	5	4	3	4	3	5	1	0	1	3	4	3	3	3	3	1	Tak	Nie	Tak	Nie	Tak	Tak	Nie															Nie	Nie	Tak	Tak	Nie		Nie ma wpĹ‚ywu	Nie	Tak
Tak	Kobieta	21-23 lat	II	4	5	5	5	5	3	4	3	3	5	6	4	4	3	2	3	Tak	Nie	Tak	Nie	Tak	Tak	Tak															Nie	Nie	Nie	Nie	Nie	Nie	Nie ma wpĹ‚ywu	Nie	Nie
Tak	Kobieta	21-23 lat	II	3	4	2	2	4	3	1	0	0	4	4	1	2	1	0	3	Nie	Nie	Nie	Nie	Nie	Tak	Tak	6	5	4	5	5	5	5	5	6	5	5	6	7	6	Nie	Nie	Nie	Nie	Nie	Nie	Negatywnie	Nie	Nie
Tak	Kobieta	21-23 lat	II
Tak	Kobieta	21-23 lat	III	3	3	3	5	5	1	2	0	2	5	6	3	2	3	2	3	Nie	Nie	Nie	Nie	Tak	Tak	Nie	4	6	5	7	6	5	5	5	7	7	6	7	7	5	Nie	Nie	Tak	Nie	Nie		Nie ma wpĹ‚ywu	Nie	Tak
Tak	Kobieta	powyĹĽej 26 lat	VI	5	1	2	4	6	4	1	4	4	4	2	3	5	4	6	3	Tak	Tak	Tak	Tak	Tak	Tak	Tak	6	5	4	6	6	7	5	5	7	6	5	6	6	7	Tak	Nie	Tak	Nie	Nie		Nie ma wpĹ‚ywu	Tak	Nie
Tak	MÄ™ĹĽczyzna	21-23 lat	III	5	5	5	4	6	5	3	5	6	6	6	1	6	6	3	5	Tak	Tak	Tak	Nie	Nie	Tak	Nie	7	3	7	7	6	6	7	5	6	7	7	7	7	7	Nie	Nie	Tak	Nie	Nie		Negatywnie	Nie	Nie
Tak	Kobieta	21-23 lat	III	4	4	3	5	3	2	1	6	5	0	6	0	6	6	4	0	Tak	Tak	Tak	Nie	Tak	Tak	Tak	7	7	3	1	2	7	2	1	3	7	1	7	7	7	Nie	Nie	Tak	Tak	Nie		Nie ma wpĹ‚ywu	Nie	Tak
Tak	Kobieta	21-23 lat	III	5	4	3	4	5	3	5	1	1	6	6	6	3	4	0	5	Tak	Nie	Tak	Nie	Tak	Tak	Nie	7	7	4	4	6	7	5	4	6	7	5	5	6	4	Nie	Nie	Nie	Nie	Nie	Nie	Nie ma wpĹ‚ywu	Nie	Nie
Tak	Kobieta	21-23 lat	III	0	1	1	1	5	0	4	1	0	5	6	4	4	2	0	5	Nie	Nie	Nie	Nie	Nie	Nie	Nie	7	4	6	7	6	7	4	3	6	7	7	5	6	7	Nie	Nie	Nie	Nie	Nie	Nie	Nie ma wpĹ‚ywu	Nie	Nie
Tak	Kobieta	21-23 lat	IV
Tak	MÄ™ĹĽczyzna	24-26 lat	VI	0	0	1	0	6	0	5	0	0	5	3	5	0	5	0	6	Nie	Nie	Nie	Nie	Nie	Nie	Nie	7	5	6	5	6	6	5	4	7	6	5	6	6	6	Nie	Nie	Nie	Nie	Nie	Nie	Nie ma wpĹ‚ywu	Nie	Nie
Tak	Kobieta	21-23 lat	III	5	4	5	5	5	5	1	0	3	5	4	1	2	4	2	2	Tak	Tak	Tak	Nie	Nie	Tak	Nie	6	5	1	1	5	6	2	5	7	4	1	4	5	5	Tak	Tak	Tak	Tak	Tak, zaburzenia lÄ™kowe;	Nie	Nie ma wpĹ‚ywu	Nie	Nie
Tak	Kobieta	21-23 lat	III
Tak	MÄ™ĹĽczyzna	21-23 lat	III	5	6		3	3	6	1	6	6	2	2	0	6	6	6	2	Tak	Tak	Tak	Nie	Tak	Tak	Nie	5	2	3	1	2	6	7	4	7	1	1	3	2	6	Nie	Nie	Tak	Nie	Nie	Nie	Nie ma wpĹ‚ywu	Nie	Nie
Tak	Kobieta	21-23 lat	III	5	5	5	5	3	5	2	5	5	0	1	1	5	4	4	3	Tak	Tak	Tak	Nie	Nie	Tak	Tak															Tak	Nie	Tak	Tak	Nie	Nie	Negatywnie	Nie	Tak
Tak	Kobieta	21-23 lat	IV	4	3	4	3	2	4	2	4	2	5	5	4	1	2	1	3	Tak	Nie	Tak	Nie	Nie	Tak	Tak	5	6	2	3	5	5	4	4	5	6	4	5	5	5	Tak	Tak	Tak	Tak	Tak, zaburzenia zwiÄ…zane ze stresem;	Tak	Negatywnie	Nie	Tak
Tak	Kobieta	21-23 lat	III	2	3	3	2	6	2	3	0	0	6	6	3	2	2	2	2	Nie	Nie	Tak	Nie	Nie	Tak	Tak	7	6	2	6	6	6	7	6	7	7	6	7	6	7	Nie	Nie	Tak	Nie	Nie	Tak	Nie ma wpĹ‚ywu	Tak	Nie
Tak	Kobieta	24-26 lat	VI	5	3	5	2	1	6	2	3	5	4	2	4	4	4	5	4	Tak	Tak	Tak	Nie	Tak	Tak	Tak	5	6	3	5	3	4	5	3	6	7	4	6	6	5	Nie	Nie	Nie	Nie	Nie		Negatywnie	Nie	Nie
Tak	Kobieta	21-23 lat	IV	6	6	6	6	0	6	0	5	6	1	4	1	5	6	6	1	Tak	Tak	Tak	Nie	Tak	Tak	Tak	3	1	3	3	3	2	3	3	1	2	2	5	3	4	Nie	Nie	Tak	Tak	Nie	Nie	Negatywnie	Tak	Nie
Tak	Kobieta	24-26 lat	IV	5	2	2	1	5	1	1	1	0	4	5	5	1	0	0	3	Tak	Tak	Tak	Nie	Tak	Tak	Nie	5	6	2	6	4	6	6	5	3	3	5	6	5	4	Nie	Nie	Nie	Nie	Nie	Nie	Negatywnie	Tak	Nie
Tak	MÄ™ĹĽczyzna	21-23 lat	IV	0	0	4	4	3	0	0	2	5	2		1	2	4	4	2	Nie	Tak	Nie	Nie	Tak	Nie	Nie	5	2		2	5		5	1		6	5	6	4	5	Nie	Nie	Nie	Nie	Nie	Nie	Negatywnie	Tak	Nie
Tak	Kobieta	21-23 lat	V	3	1	3	1	0	4	0	4	6	1	1	1	2	6	6	0	Tak	Nie	Tak	Nie	Tak	Tak	Nie	4	2	3	1	2	2	2	6	5	2	1	6	2	4	Nie	Nie	Nie	Nie	Nie		Negatywnie	Tak	Nie
Tak	MÄ™ĹĽczyzna	24-26 lat	V
Tak	Kobieta	21-23 lat	III
Tak	Kobieta	21-23 lat	IV	2	2	2	1	4	0	3	1	1	4	4	4	3	0	0	4	Nie	Nie	Nie	Nie	Tak	Nie	Nie	6	6	5	6	6	6	5	7	6	6	5	5	7	6	Nie	Nie	Nie	Nie	Nie	Nie	Nie ma wpĹ‚ywu	Nie	Nie
Tak	Kobieta	21-23 lat	IV	5	5	5	5	4	4	5	0	2	4	6	3	3	3	0	2	Nie	Nie	Tak	Nie	Tak	Tak	Nie	5	5	3	4	5	5	4	3	6	5	3	7	6	5	Nie	Nie	Tak	Nie	Nie	Nie	Pozytywnie	Nie	Nie
Tak	Kobieta	24-26 lat	V
Tak	Kobieta	21-23 lat	IV	6	6	6	6	1	6	0	6	6	1	4	2	6	6	6	1	Tak	Tak	Tak	Nie	Tak	Tak	Tak	6	3	5	7	4	5	5	4	7	7	1	7	4	4	Tak	Nie	Nie	Nie	Nie	Nie	Negatywnie	Nie	Nie
Tak	Kobieta	21-23 lat	IV	6	5	6	4	2	5	1	5	5	0	1	1	6	6	4	0	Tak	Tak	Tak	Tak	Tak	Tak	Nie	6	1	4	2	5	6	5	5	7	6	3	7	7	6	Nie	Nie	Tak	Nie	Nie	Nie	Pozytywnie	Nie	Nie
Tak	MÄ™ĹĽczyzna	24-26 lat	IV	6	5	5	6	3	6	3	6	6	3	1	1	6	5	6	2	Tak	Nie	Tak	Nie	Tak	Tak	Tak	3	2	3	1	2	6	2	5	5	2	1	6	1	2	Tak	Tak	Tak	Tak	Tak, zaburzenia depresyjne;	Tak	Negatywnie	Nie	Tak
Tak	Kobieta	21-23 lat	IV	5	5	6	5	5	5	4	4	5	5	6	4	3	6	4	4	Tak	Tak	Tak	Nie	Tak	Tak	Nie	6	6	5	4	6	6	6	5	6	7	4	5	7	6	Nie	Nie	Nie	Nie	Nie		Negatywnie	Nie	Nie
Tak	Kobieta	21-23 lat	IV	3	5	3	4	5	4	2	3	4	5	3	1	4	6	5	4	Tak	Nie	Nie	Nie	Tak	Tak	Nie	6	4	2	5	5	5	4	6	5	6	4	6	5	6	Nie	Nie	Nie	Nie	Nie		Nie ma wpĹ‚ywu	Nie	Nie
Tak	Kobieta	21-23 lat	IV	2	2	4	3	5	4	6	4	4	3	6	3	4	5	4	3	Nie	Nie	Nie	Nie	Nie	Nie	Nie															Nie	Nie	Nie	Nie	Nie	Nie	Negatywnie	Nie	Nie
Tak	Kobieta	21-23 lat	IV	6	5	6	6	2	6	2	2	5	4	4	1	6	6	6	2	Tak	Tak	Tak	Nie	Tak	Tak	Nie	4	4	1	4	4	4	3	4	2	3	3	2	1	3	Nie	Nie	Nie	Nie	Nie	Nie	Negatywnie	Tak	Tak
Tak	MÄ™ĹĽczyzna	21-23 lat	IV	3	3	5	5	5	4	1	5	6	4	2	1	5	3	0	5	Tak	Nie	Tak	Nie	Nie	Tak	Nie	7	6	7	6	5	7	5	5	6	5	6	7	6	7	Tak	Nie	Tak	Nie	Nie	Nie	Nie ma wpĹ‚ywu	Nie	Nie
Tak	Kobieta	24-26 lat	VI	3	3	4	4	5	5	4	5	5	5	5	3	3	5	2	3	Tak	Nie	Tak	Nie	Tak	Tak	Tak															Tak	Tak	Tak	Nie	Tak, zaburzenia depresyjne;	Tak	Nie ma wpĹ‚ywu	Nie	Tak
Tak	Kobieta	24-26 lat	VI
Tak	MÄ™ĹĽczyzna	21-23 lat	IV	5	5	5	5	5	6	4	2	5	4	5	1	5	6	6	2	Tak	Tak	Tak	Tak	Nie	Tak	Tak	6	4	6	6	6	6	6	5	7	7	5	5	4	5	Nie	Nie	Tak	Nie	Tak, zaburzenia zwiÄ…zane ze stresem;	Tak	Negatywnie	Tak	Nie
Tak	Kobieta	21-23 lat	IV
Tak	Kobieta	21-23 lat	V	5	5	3	3	4	5	2	4	4	4	4	4	5	4	4	1	Tak	Nie	Tak	Nie	Tak	Tak	Nie	5	3	2	2	2	6	3	6	5	3	1	6	5	3	Nie	Nie	Nie		Nie		Nie ma wpĹ‚ywu	Nie	Nie
Tak	MÄ™ĹĽczyzna	24-26 lat	V
Tak	Kobieta	21-23 lat	IV	4	3	3	4	6	5	1	5	5	3	5	2	3	5	6	4	Tak	Tak	Tak	Nie	Tak	Tak	Nie	6	5	7	3	5	7	7	3	7	5	2	7	3	7	Tak	Tak	Nie	Nie	Nie	Nie	Pozytywnie	Nie	Nie
Tak	Kobieta	24-26 lat	VI	6	4	4	3	1	6	0	4	6	1	1	2	6	6	5	1	Tak	Tak	Tak	Nie	Tak	Tak	Nie	4	1	3	1	3	5	2	6	2	1	1	4	1	3	Nie	Tak	Nie	Nie	Nie		Negatywnie	Nie	Tak
Tak	Kobieta	21-23 lat	III	5	3	6	2	5	5	4	5	5	6	5	3	6	5	4	2	Tak	Nie	Tak	Nie	Tak	Tak	Nie															Tak	Nie	Tak	Nie	Inne;	Nie	Nie ma wpĹ‚ywu	Nie	Tak
Tak	Kobieta	24-26 lat	VI	3	5	4	1	5	2	0	4	5	1	1	1	6	6	5	3	Nie	Tak	Nie	Nie	Tak	Tak	Nie	5	3	4	3	6	7	7	7	7	6	5	5	6	5	Nie	Nie	Nie	Nie	Nie	Nie	Pozytywnie	Nie	Nie
Tak	MÄ™ĹĽczyzna	24-26 lat	V	6	6	6	5	2	6	4	6	6	3	3	5	4	6	6	2	Tak	Tak	Tak	Tak	Tak	Tak	Tak	4	2	2	2	2	5	3	5	7	4	2	3	2	4	Tak	Tak	Tak	Tak	Tak, zaburzenia zwiÄ…zane ze stresem;	Tak	Negatywnie	Tak	Tak
Tak	Kobieta	24-26 lat	VI	6	6	6	6	2	6	2	6	6	3	2	2	6	6	6	1	Tak	Tak	Tak	Nie	Tak	Tak	Tak	5	5	3	5	3	4	3	2	6	5	2	3	3	5	Tak	Tak	Tak	Tak	Tak, zaburzenia depresyjne;	Tak	Negatywnie	Nie	Tak
Tak	Kobieta	24-26 lat	V	5	3	2	1	3	4	4	3	6	4	2	3	5	6	5	4	Tak	Tak	Tak	Nie	Tak	Tak	Nie	7	4	3	5	6	6	5	3	6	7	5	5	6	4	Nie	Nie	Nie	Nie	Nie	Nie	Pozytywnie	Nie	Nie
Tak	Kobieta	21-23 lat	IV	5	3	5	4	3	5	1	6	6	2			6	5	6	4	Tak	Nie	Tak	Nie	Tak	Tak	Nie	5	3	2	2	4	5	5	1	6	5	3	6	5	5	Nie	Nie	Tak	Nie	Nie		Nie ma wpĹ‚ywu	Nie	Nie
Tak	Kobieta	24-26 lat	V	3	0	5	1	6	1	3	2	6	2	4	3	4	6	3	3	Nie	Tak	Nie	Nie	Tak	Tak	Tak	5	4	5	5	6	4	7	2	2	4	4	7	5	7	Nie	Nie	Nie	Nie	Nie	Nie	Nie ma wpĹ‚ywu	Tak	Nie
Tak	Kobieta	21-23 lat	IV	4	4	5	5	6	3	3	4	5	5	5	3	6	5	3	5	Nie	Nie	Tak	Nie	Nie	Tak	Tak	6	4	6	3	5	6	5	5	4	4	3	6	4	6	Nie	Nie	Nie		Nie		Nie ma wpĹ‚ywu	Tak	Nie
Tak	MÄ™ĹĽczyzna	21-23 lat	V
Tak	Kobieta	21-23 lat	V	2	3	4	3	5	2	4	5	5	5	2	1	4	5	3	4	Nie	Nie	Tak	Nie	Tak	Tak	Nie	5	3	2	3	4	5	3	6	7	2	1	5	3	5	Tak	Tak	Tak	Tak	Tak, zaburzenia depresyjne;	Nie	Nie ma wpĹ‚ywu	Nie	Nie
Tak	Kobieta	24-26 lat	VI	2	2	0	0	5	0	1	1	3	5	5	5	3	2	1	5	Nie	Nie	Nie	Nie	Nie	Nie	Nie	6	6	5	6	5	6	5	5	6	5	5	6	6	5	Nie	Nie	Nie	Nie	Nie	Nie	Nie ma wpĹ‚ywu	Nie	Nie
Tak	Kobieta	21-23 lat	III	5	6	4	2	2	6	1	6	6	3	6	2	1	6	6	1	Tak	Nie	Tak	Nie	Tak	Tak	Tak	7	3	1	4	7	5	5	3	1	6	4	7	2	7	Tak	Nie	Tak	Nie	Tak, zaburzenia zwiÄ…zane ze stresem;	Tak	Negatywnie	Nie	Tak
Tak	MÄ™ĹĽczyzna	powyĹĽej 26 lat	VI	6	4	5	4	4	6	1	6	6	5	1	1	6	6	6	1	Tak	Tak	Tak	Tak	Tak	Tak	Tak	6	5	4	5	5	6	5	3	4	4	2	7	4	6	Nie	Nie	Tak	Nie	Nie	Nie	Nie ma wpĹ‚ywu	Nie	Tak
Tak	MÄ™ĹĽczyzna	24-26 lat	VI	1	1	4	2	5	2	2	3	6	2	1	2	3	4	0	3	Tak	Tak	Tak	Nie	Nie	Tak	Nie	6	4	5	4	5	5	6	2	7	7	3	5	6	6	Nie	Nie	Nie	Nie	Nie	Nie	Nie ma wpĹ‚ywu	Nie	Nie
Tak	Kobieta	21-23 lat	III	5	5	1	6	3	3	3	0	2	4	6	3	0	3	0	2	Tak	Tak	Tak	Nie	Tak	Tak	Tak															Nie	Nie	Tak	Tak	Nie		Negatywnie	Nie	Nie
Tak	Kobieta	24-26 lat	VI	4	2	2	3	2	3	2	0	5	3	5	5	5	2	1	2	Nie	Nie	Tak	Nie	Tak	Tak	Tak	5	3	6	3	3	4	5	2	5	6	3	5	6	3	Tak	Tak	Nie	Nie	Tak, zaburzenia lÄ™kowe;	Nie	Nie ma wpĹ‚ywu	Nie	Nie
Tak	Kobieta	powyĹĽej 26 lat	V	2	3	4	4	3	5	1	4	4	4	5	3	4	5	4	2	Tak	Tak	Tak	Nie	Tak	Tak	Tak	6	3	4	5	4	4	5	5	6	6	6	4	7	5	Tak	Nie	Nie	Nie	Nie	Nie	Negatywnie	Tak	Nie
Tak	MÄ™ĹĽczyzna	24-26 lat	VI	4	3	4	4
Tak	Kobieta	21-23 lat	V
Tak	Kobieta	21-23 lat	IV
Tak	MÄ™ĹĽczyzna	24-26 lat	V	3	5	1	6	2	4	3	4	3	3	3	5	4	2	5	3	Tak	Tak	Tak	Nie	Nie	Nie	Nie															Tak	Tak	Nie	Nie	Tak, zaburzenia zwiÄ…zane ze stresem;	Tak	Pozytywnie	Tak	Tak
Tak	Kobieta	24-26 lat	III
Tak	Kobieta	18-20 lat	II	3	1	2	1	6	0	2	3	1	0	6	2	4	1	0	3	Nie	Nie	Tak	Nie	Tak	Tak	Nie
Tak	MÄ™ĹĽczyzna	24-26 lat	VI	2	3	5	3	4	2	3	1	4	1	3	3	4	0	4	6	Tak	Tak	Tak	Nie	Nie	Nie	Nie															Nie	Nie	Nie	Nie	Tak, zaburzenia osobowoĹ›ci;	Nie	Nie ma wpĹ‚ywu	Nie	Nie
Tak	MÄ™ĹĽczyzna	21-23 lat	III	2	4	4	1	0	1	5	3	1	4	4	3	4	3	5	0	Tak	Nie	Tak	Nie	Tak	Tak	Tak															Nie	Nie	Nie	Nie	Tak, zaburzenia lÄ™kowe;	Nie	Nie ma wpĹ‚ywu	Nie	Nie
Tak	Kobieta	24-26 lat	V
Tak	Kobieta	21-23 lat	III	5	5	5	5	0	5	0	3	6	0	1	0	2	6	6	0	Tak	Nie	Tak	Nie	Tak	Tak	Tak	3	1	1	1	1	5	2	4	5	6	1	4	4	3	Tak	Tak	Nie	Nie	Inne;	Nie	Nie ma wpĹ‚ywu	Nie	Nie
Tak	MÄ™ĹĽczyzna	24-26 lat	VI
Tak	MÄ™ĹĽczyzna	24-26 lat	VI	1	2	3	2	6	1	3	0	0	5	5	5	1	2	0	1	Nie	Nie	Tak	Nie	Nie	Tak	Nie
Tak	Kobieta	24-26 lat	VI
Tak	Kobieta	24-26 lat	V	4	6	6	4	6	5	5	3	5	6	6	5	5	6	6	6	Tak	Tak	Tak	Nie	Tak	Tak	Tak															Nie	Nie	Nie	Nie	Nie	Tak	Negatywnie	Tak	Tak
Tak	Kobieta	21-23 lat	IV	5	6	5	4	5	5	1	4	4	4	5	3	2	4	3	2	Tak	Tak	Tak	Tak	Tak	Tak	Tak	5	5	2	5	5	6	6	5	4	5	4	4	5	5	Nie	Nie	Tak	Nie	Nie	Tak	Negatywnie	Nie	Tak
Tak	Kobieta	24-26 lat	VI
Tak	MÄ™ĹĽczyzna	21-23 lat	III	2	3	3	4	6	3	3	4	3	3	3	3	4	5	3	6	Tak	Tak	Tak	Tak	Tak	Tak	Tak															Nie	Nie	Nie	Nie	Nie	Nie	Nie ma wpĹ‚ywu	Nie	Nie
Tak	Kobieta	21-23 lat	II	1	0	3	0	3	3	0	6	3	4	2	4	4	3	5	2	Tak	Tak	Tak	Tak	Tak	Tak	Tak															Nie	Nie	Nie		Tak, zaburzenia osobowoĹ›ci;	Nie	Pozytywnie	Tak	Tak
Tak	MÄ™ĹĽczyzna	24-26 lat	VI	6	0	5	0	2	6	0	6	6	2	0	0	5	6	4	5	Tak	Tak	Tak	Nie	Tak	Tak	Nie	5	2	6	3	1	2	3	1	7	7	3	2	7	4	Nie	Nie	Nie	Nie	Nie	Nie	Negatywnie	Nie	Nie
Tak	MÄ™ĹĽczyzna	24-26 lat	VI	2	5	2	5	6	0	1	3	5	2	5	5	1	5	1	3	Tak	Tak	Tak	Nie	Nie	Nie	Nie															Nie	Tak	Tak	Nie	Tak, zaburzenia zwiÄ…zane ze stresem;	Nie	Nie ma wpĹ‚ywu	Nie	Nie
Tak	Kobieta	21-23 lat	V	6	5	6	6	4	6	0	6	6	5	4	3	6	6	6	2	Tak	Tak	Tak	Nie	Tak	Tak	Tak	5	5	2	3	5	5	4	6	5	2	2	5	3	3	Nie	Nie	Tak	Nie	Nie		Negatywnie	Nie	Tak
Tak	Kobieta	24-26 lat	VI	4	5	5	3	3	3	1	5	4	4	4	3	4	5	4	2	Tak	Nie	Tak	Tak	Tak	Tak	Tak	5	5	5	5	4	4	4	2	6	6	5	5	5	5	Nie	Nie	Tak	Nie	Nie	Nie	Nie ma wpĹ‚ywu	Nie	Nie
Tak	MÄ™ĹĽczyzna	24-26 lat	VI	5	4	6	4	4	3	5	2	3	6		5	4	5	5	4	Tak	Tak	Tak	Nie	Tak	Tak	Nie															Nie	Nie	Tak	Tak	Nie	Tak	Negatywnie	Tak	Nie
Tak	MÄ™ĹĽczyzna	24-26 lat	VI
Tak	Kobieta	21-23 lat	II
Tak	Kobieta	24-26 lat	VI	6	6	6	6	2	3	1	0	6	6	6	2	3	6	4	3	Tak	Nie	Tak	Nie	Tak	Tak	Tak	7	5	1	7	3	7	2	7	7	5	5	7	7	7
Tak	MÄ™ĹĽczyzna	powyĹĽej 26 lat	V	6	4	4	5	6	6	0	4	5	3	0	4	6	6	1	3	Tak	Tak	Tak	Tak	Tak	Tak	Tak	5	3	6	5	5	6	6	2	7	7	2	7	5	6	Nie	Nie	Nie		Nie	Nie	Pozytywnie	Nie	Nie
Tak	Kobieta	21-23 lat	IV	3	5	5	4	5	4	6	3	4	6	6	6	2	4	3	2	Tak	Tak	Tak	Nie	Tak	Tak	Tak	7	6	2	5	6	6	4	3	6	7	4	7	6	5	Tak	Nie	Nie	Nie	Nie	Nie	Negatywnie	Tak	Nie
Tak	Kobieta	24-26 lat	VI
Tak	Kobieta	24-26 lat	VI	5	5	3	1	2	4	3	1	3	5	6	6	6	6	1	0	Tak	Tak	Tak	Nie	Tak	Tak	Tak	4	7	1	4	2	6	4	4	7	7	2	6	7	5	Tak	Tak	Tak	Nie	Tak, zaburzenia lÄ™kowe;	Nie	Nie ma wpĹ‚ywu	Nie	Nie
Tak	Kobieta	21-23 lat	IV
Tak	MÄ™ĹĽczyzna	24-26 lat	VI	5	3	2	1	4	5	2	3	6	4	5	3	5	6	4	2	Tak	Tak	Tak	Nie	Tak	Tak	Tak
Tak	Kobieta	24-26 lat	V	3	3	2	2	4		3	3	4	4	5	3	1	3	0	2	Nie	Nie	Tak	Nie	Tak	Tak	Tak	3	4	3	5	5	5	6	4	5	7	7	5	7	7	Tak	Nie	Tak	Nie	Nie	Nie	Nie ma wpĹ‚ywu	Nie	Nie
Tak	Kobieta	24-26 lat	VI	6	1	2	2	2	5	0	5	5	5	3	3	4	6	6	3	Tak	Nie	Tak	Nie	Nie	Tak	Tak	5	3	1	3	6	6	5	6	3	3	2	4	7	3	Tak	Tak	Nie	Nie	Tak, zaburzenia lÄ™kowe;	Tak	Negatywnie	Nie	Tak
Tak	MÄ™ĹĽczyzna	24-26 lat	VI	2	1	5	1	5	4	3	4	5	1	5	2	5	5	4	4	Tak	Tak	Nie	Nie	Nie	Nie	Nie															Nie	Nie	Nie	Nie	Nie		Nie ma wpĹ‚ywu	Nie	Nie
Tak	MÄ™ĹĽczyzna	21-23 lat	III	1	1	2	2	4	1	2	2	2	1	4	2	2	2	1	3	Nie	Nie	Nie	Nie	Nie	Tak	Nie	4	5	4	4	4	3	4	3	5	6	4	5	4	4	Tak	Tak	Nie	Nie	Tak, zaburzenia lÄ™kowe;	Nie	Nie ma wpĹ‚ywu	Nie	Nie
Tak	MÄ™ĹĽczyzna	24-26 lat	VI	5	5	6	5	6	6	3	6	6	5	3	1	5	6	5	3	Tak	Tak	Tak	Nie	Tak	Tak	Tak	7	3	3	6	5	5	6	3	6	6	5	6	6	6	Nie	Nie	Nie	Nie	Nie	Nie	Negatywnie	Nie	Tak
Tak	Kobieta	21-23 lat	III	4	6	5	5	1	5	4	3	4	4	6	5	1	2	2	4	Tak	Nie	Tak	Nie	Tak	Tak	Nie	5	6	2	2	4	2	2	3	6	5	4	6	7	4	Nie	Nie	Nie	Nie	Nie	Nie	Negatywnie	Tak	Tak
Tak	Kobieta	21-23 lat	III	4	3	3	3	3	1	1	0	0	1	1	1	3	2	0	1	Tak	Nie	Tak	Tak	Nie	Tak	Nie	5	3	3	1	4	7	7	7	6	5	1	7	2	6	Tak	Nie	Nie	Nie	Nie	Nie	Nie ma wpĹ‚ywu	Nie	Tak
Tak	Kobieta	18-20 lat	III	6	6	6	3	5	6	3	6	6	3	3	2	2	6	6	3	Tak	Tak	Tak	Nie	Nie	Tak	Nie	5	4	3	1	7	5	5	6	7	1	1	7	2	5	Tak	Tak	Nie	Tak	Inne;	Tak	Negatywnie	Nie	Tak
Tak	Kobieta	21-23 lat	V	6	6	6	6	3	6	1	5	6	1	2	2	6	6	6	1	Tak	Tak	Tak	Nie	Tak	Tak	Tak
Tak	Kobieta	21-23 lat	V	5	5	5	4	4	6	2	4	4	2	5	0	4	6	3	1	Tak	Tak	Tak	Nie	Tak	Tak	Nie	6	3	4	2	3	5	4	6	2	5	3	7	5	5	Tak	Nie	Tak	Nie	Nie	Nie	Negatywnie	Nie	Nie
Tak	Kobieta	21-23 lat	III	1	1	1	1	5	0	4	2	2	4	5	3	1	3	3	3	Nie	Nie	Nie	Nie	Nie	Tak	Nie															Nie	Nie	Nie	Nie	Nie	Nie	Nie ma wpĹ‚ywu	Tak	Nie
Tak	Kobieta	18-20 lat	II	5	4	6	5	5	6	0	5	5	3	6	2	4	4	2	0	Tak	Tak	Tak	Nie	Tak	Tak	Tak	6	5	2	5	5	5	4	6	6	6	4	6	5	4	Tak	Nie	Tak	Tak	Nie		Negatywnie	Nie	Tak
Tak	Kobieta	21-23 lat	IV	4	4	3	2	3	3	2	3	5	2	5	5	2	1	2	3	Tak	Tak	Tak	Nie	Tak	Tak	Nie	5	6	4	2	4	7	5	3	6	3	6	5	5	3	Tak	Nie	Tak	Tak	Nie	Nie	Nie ma wpĹ‚ywu	Tak	Tak
Tak	MÄ™ĹĽczyzna	21-23 lat	V
Tak	Kobieta	21-23 lat	IV
Tak	Kobieta	21-23 lat	III	1	3	1	2	4	1	3	3	3	3	4	4	2	4	1	3	Nie	Nie	Nie	Nie	Tak	Tak	Nie	5	5	5	5	6	6	6	5	6	5	5	7	5	5	Nie	Nie	Tak	Nie	Nie		Nie ma wpĹ‚ywu	Nie	Nie
Tak	Kobieta	21-23 lat	IV
Tak	Kobieta	21-23 lat	III	3	5	6	4	2	4	1	3	5	1	2	0	5	6	4	1	Tak	Nie	Tak	Tak	Tak	Tak	Nie	5	2	5	2	5	3	2	1	5	3	1	7	3	5	Nie	Nie	Nie	Nie	Nie	Nie	Negatywnie	Nie	Nie
Tak	Kobieta	24-26 lat	V	1	1	3	5	2	3	0	2	2	5	4	4	4	4	4	4	Tak	Tak	Tak	Nie	Tak	Tak	Tak	3	5	3	5	6	5	5	3	3	5	5	5	5	5
Tak	Kobieta	21-23 lat	IV	3	4	4	4	5	4	2	5	4	4	6	5	2	3	3	2	Tak	Tak	Tak	Tak	Tak	Tak	Nie	3	6	2	4	4	5	4	6	6	4	5	6	4	5	Tak	Tak	Tak	Nie	Nie	Nie	Negatywnie	Tak	Nie
Tak	Kobieta	21-23 lat	III	3	5	3	4	4	5	2	3	4	3	4	2	3	4	2	4	Tak	Tak	Tak	Nie	Tak	Tak	Nie	6	5	4	2	6	6	5	5	7	4	4	5	5	6	Tak	Nie	Tak	Tak	Nie		Nie ma wpĹ‚ywu	Nie	Nie
Tak	Kobieta	21-23 lat	III	6	3	3	4	4	4	4	2	2	4	5	2	4	4	1	3	Tak	Nie	Tak	Nie	Tak	Tak	Tak	6	6	2	7	3	5	6	5	6	7	6	7	7	4	Nie	Nie	Nie	Nie	Nie	Nie	Nie ma wpĹ‚ywu	Nie	Nie
Tak	MÄ™ĹĽczyzna	21-23 lat	III
Tak	Kobieta	24-26 lat	V	3	2	2	2	5	1	5	0	2	5	3	2	5	2	1	4	Nie	Tak	Nie	Nie	Tak	Tak	Tak
Tak		21-23 lat	III
Tak	Kobieta	21-23 lat	V
Tak	Kobieta	21-23 lat	III	5	5	5	3	5	1	5	1	2	3	3	2	5	0	0	3	Nie	Nie	Tak	Nie	Tak	Nie	Nie															Nie	Nie	Nie	Nie	Nie		Nie ma wpĹ‚ywu	Nie	Nie
Tak	Kobieta	18-20 lat	II	5	5	6	5	4	2	3	0	4	5	6	6	0	3	0	3	Tak	Tak	Tak	Nie	Tak	Tak	Nie	7	6	3	6	7	7	7	7	7	4	3	4	5	7	Tak	Nie	Tak	Nie	Nie	Tak	Negatywnie	Nie	Tak
Tak	Kobieta	24-26 lat	V	5	4	4	4	3	5	4	2	4	4	5	3	1	5	2	3	Tak	Nie	Tak	Nie	Tak	Tak	Nie	6	5	3	2	5	5	6	6	6	4	1	6	4	5	Tak	Tak	Tak	Tak	Tak, zaburzenia depresyjne;	Nie	Pozytywnie	Tak	Nie
Tak	Kobieta	21-23 lat	IV	0	0	0	2	0	0	1	2	2	3	3	3	5	4	2	5	Tak	Tak	Tak	Nie	Nie	Tak	Nie
Tak	Kobieta	21-23 lat	V	5	3	4	2	4	5	0	5	6	3	3	1	5	5	5	2	Tak	Nie	Tak	Nie	Tak	Tak	Nie	5	3	3	4	4	3	4	3	5	5	3	5	4	5	Tak	Nie	Tak	Nie	Nie	Nie	Negatywnie	Nie	Tak
Tak	Kobieta	24-26 lat	V	6	6	6	5	4	6	2	5	6	3	2	2	5	5	5	2	Tak	Nie	Tak	Nie	Tak	Tak	Tak	6	4	5	4	5	4	5	5	4	3	2	6	2	6	Nie	Nie	Tak	Tak	Nie	Nie	Nie ma wpĹ‚ywu	Tak	Tak
Tak	Kobieta	21-23 lat	V
Tak	Kobieta	21-23 lat	III	4	4	3	3	5	3	4	4	2	3	4	1	5	4	3	2	Tak	Nie	Tak	Tak	Nie	Tak	Nie	5	2	4	2	5	7	6	5	7	6	1	6	2	2	Tak	Nie	Nie	Nie	Nie	Nie	Nie ma wpĹ‚ywu	Nie	Tak
Tak	Kobieta	21-23 lat	III	3	4	4	5	3	1	1	1	1	2	3	2	3	4	2	1	Nie	Tak	Tak	Nie	Nie	Tak	Nie	5	5	4	4	5	3	5	3	5	4	3	6	5	4	Tak	Nie	Tak	Tak	Nie	Nie	Negatywnie	Tak	Tak
Tak	Kobieta	21-23 lat	III	3	3	5	3	6	2	0	6	6	1	0	0	4	6	3	0	Tak	Tak	Tak	Tak	Tak	Tak	Tak	7	5	5	3	5	5	5	3	6	5	2		6	6	Tak	Tak	Tak	Tak	Tak, zaburzenia depresyjne;	Tak	Negatywnie	Nie	Tak
Tak	Kobieta	24-26 lat	V
Tak	Kobieta	24-26 lat	V	6	5	6		5	5	1	2	2	1	1	1	2	6	5	1	Tak	Nie	Tak	Nie	Tak	Tak	Tak
Tak	Kobieta	24-26 lat	V	3	3	3	3	4	3	1	2	3	2	2	2	3	4	3	2	Tak	Nie	Tak	Nie	Tak	Tak	Nie															Nie	Nie	Nie	Nie	Nie	Nie	Negatywnie	Nie	Tak
Tak	MÄ™ĹĽczyzna	24-26 lat	V
Tak	Kobieta	21-23 lat	V	3	1	4	2	0	4	0	5	6	4	1	0	0	6	6	1	Tak	Nie	Tak	Tak	Tak	Tak	Nie
Tak	Kobieta	24-26 lat	V
Tak	Kobieta	21-23 lat	V	5	4	6	4	4	6	1	6	6	1	3	2	6	6	6	2	Tak	Tak	Tak	Nie	Tak	Tak	Tak	5	3	2	2	3	3	2	3	7	5	3	3	1	3	Nie	Nie	Tak	Nie	Nie	Nie	Negatywnie	Nie	Tak
Tak	Kobieta	21-23 lat	V	4	6	6	5	3	4	4	5	6	5	6	1	3	6	5	1	Tak	Nie	Tak	Tak	Tak	Tak	Nie	6	3	2	1	5	4	6	4	5	7	2	7	2	4	Tak	Tak	Nie	Nie	Tak, zaburzenia depresyjne;	Nie	Nie ma wpĹ‚ywu	Nie	Nie
Tak	Kobieta	21-23 lat	IV	6	6	6	6	3	5	4	4	6	2	5	1	6	6	6	1	Tak	Tak	Tak	Nie	Tak	Tak	Tak	5	1	3	1	4	3	3	3	6	2	1	2	1	5	Tak	Nie	Tak	Tak	Inne;	Tak	Negatywnie	Nie	Tak
Tak	Kobieta	21-23 lat	III	5	5	6	5	4	3	0	2	3	2	4	2	4	4	0	1	Tak	Nie	Tak	Nie	Tak	Tak	Tak	6	4	3	4	4	5	4	5	5	3	2	5	4	4
Tak	Kobieta	21-23 lat	III
Tak	Kobieta	18-20 lat	I	5	4	5	3	6	2	5	2	2	5	5	3	4	0	2	5	Tak	Tak	Tak	Nie	Nie	Tak	Nie	5	5	3	6	3	6	6	6	6	5	3	6	5	5	Tak	Tak	Nie	Nie	Tak, zaburzenia depresyjne;	Nie	Pozytywnie	Nie	Nie
Tak	Kobieta	24-26 lat	II	5	3	4	2	4	1	1	0	0	2	3	1	2	1	0	2	Nie	Nie	Tak	Nie	Nie	Tak	Nie	6	5	6	5	4	5	5	3	6	5	6	6	7	6	Nie	Nie	Nie	Nie	Nie	Nie	Nie ma wpĹ‚ywu	Nie	Nie
Tak	Kobieta	18-20 lat	II	5	2	6	2	3	0	2	0	2	3		2	1	6	1	1	Tak	Tak	Tak	Nie	Tak	Tak	Nie	5	3	3	3	5	6	6	5	7		3	7	4	5	Nie	Nie	Nie	Nie	Nie		Negatywnie	Tak	Tak
Tak	Kobieta	21-23 lat	I	1	3	3	2	2	2	0	1	4	3	3	1	2	6	0	1	Nie	Nie	Nie	Nie	Tak	Tak	Tak	4	3	3	3	5	7	6	4	7	3	2	7	6	5	Tak	Tak	Tak	Tak	Tak, zaburzenia lÄ™kowe;	Nie	Nie ma wpĹ‚ywu	Nie	Tak
Tak	Kobieta	21-23 lat	III	5	5	6	5	5	4	2	1	4	2	5	2	1	3	4	2	Tak	Nie	Tak	Tak	Tak	Tak	Tak	6	3	3	1	5	7	6	7	5	5	1	6	5	5	Tak	Tak	Nie	Nie	Tak, zaburzenia depresyjne;	Tak	Negatywnie	Nie	Tak
Tak	Kobieta	powyĹĽej 26 lat	II	0	1	0	1	5	0	3	0	0	4	6	4	0	2	0	5	Nie	Nie	Nie	Nie	Nie	Nie	Nie	6	5	6	6	7	7	7	7	6	4	6	7	4	6	Nie	Nie	Nie	Nie	Nie		Nie ma wpĹ‚ywu	Nie	Nie
Tak	Kobieta	21-23 lat	III	1	3	1	2	4	0	2	3	3	2	4	3	3	3	0	2	Nie	Nie	Nie	Nie	Tak	Tak	Nie	6	5	5	5	6	6	6	4	6	6	5	7	6	6	Nie	Nie	Tak	Nie	Nie	Nie	Nie ma wpĹ‚ywu	Nie	Nie
Tak	Kobieta	24-26 lat	VI	3	4	2	3	5	3	2	2	5	3	6	3	2	2	5	2	Tak	Nie	Tak	Nie	Tak	Tak	Tak															Nie	Nie	Tak	Tak	Nie	Tak	Negatywnie	Nie	Tak
Tak	Kobieta	24-26 lat	IV	4	5	5	5	4	4	2	3	4	4	2	3	5	5	3	3	Tak	Tak	Tak	Tak	Tak	Tak	Tak	3	5	5	5	6	3	4	5	6	5	3	5	5	5	Nie	Nie	Tak	Tak	Nie	Nie	Negatywnie	Tak	Nie
Tak	Kobieta	24-26 lat	V
[truncated: 33 more columns]
